# Supplementary material for: RoboEM: automated 3D flight tracing for synaptic-resolution connectomics
Source: Nat Methods. 2024 Mar 21;21(5):908–13. doi: 10.1038/s41592-024-02226-5 (PMC11093750; doi:10.1038/s41592-024-02226-5)
Supplement: Supplementary file 4 — Code for training and inference of RoboEM and for the analyses performed in this study. [file 41592_2024_2226_MOESM4_ESM.zip]

Archive with 1,131 entries (915 files):
- roboem-code-rev2/
- roboem-code-rev2/.gitignore
- roboem-code-rev2/README.md
- roboem-code-rev2/RoboEM_license.txt
- roboem-code-rev2/auxiliaryMethods/
- roboem-code-rev2/auxiliaryMethods/+Agglo/
- roboem-code-rev2/auxiliaryMethods/+Agglo/buildLUT.m
- roboem-code-rev2/auxiliaryMethods/+Agglo/calculateDiameter.m
- roboem-code-rev2/auxiliaryMethods/+Agglo/calculateSurfaceArea.m
- roboem-code-rev2/auxiliaryMethods/+Agglo/calculateVolume.m
- roboem-code-rev2/auxiliaryMethods/+Agglo/check.m
- roboem-code-rev2/auxiliaryMethods/+Agglo/fromSuperAgglo.m
- roboem-code-rev2/auxiliaryMethods/+Agglo/isMaxBorderToBorderDistAbove.m
- roboem-code-rev2/auxiliaryMethods/+Agglo/mergeAgglosAtEdges.m
- roboem-code-rev2/auxiliaryMethods/+Agglo/mergeStatisticalMoments.m
- roboem-code-rev2/auxiliaryMethods/+Agglo/removeSegmentOverlap.m
- roboem-code-rev2/auxiliaryMethods/+Agglo/segmentOverlap.m
- roboem-code-rev2/auxiliaryMethods/+Cluster/
- roboem-code-rev2/auxiliaryMethods/+Cluster/+Internal/
- roboem-code-rev2/auxiliaryMethods/+Cluster/+Internal/configMatlabClusterObject.m
- roboem-code-rev2/auxiliaryMethods/+Cluster/attachFolder.m
- roboem-code-rev2/auxiliaryMethods/+Cluster/buildBatchScriptSlurm.m
- roboem-code-rev2/auxiliaryMethods/+Cluster/buildJobScript.m
- roboem-code-rev2/auxiliaryMethods/+Cluster/config.m
- roboem-code-rev2/auxiliaryMethods/+Cluster/fetchTaskOutputs.m
- roboem-code-rev2/auxiliaryMethods/+Cluster/getCluster.m
- roboem-code-rev2/auxiliaryMethods/+Cluster/getIdxOfTasksWithError.m
- roboem-code-rev2/auxiliaryMethods/+Cluster/hasLicenseError.m
- roboem-code-rev2/auxiliaryMethods/+Cluster/printTaskLog.m
- roboem-code-rev2/auxiliaryMethods/+Cluster/restartTasksWithErrors.m
- roboem-code-rev2/auxiliaryMethods/+Cluster/startJob.m
- roboem-code-rev2/auxiliaryMethods/+Cluster/waitForJob.m
- roboem-code-rev2/auxiliaryMethods/+HDF5/
- roboem-code-rev2/auxiliaryMethods/+HDF5/hasDataset.m
- roboem-code-rev2/auxiliaryMethods/+HDF5/readCategorical.m
- roboem-code-rev2/auxiliaryMethods/+HDF5/readCategories.m
- roboem-code-rev2/auxiliaryMethods/+HDF5/readChunked.m
- roboem-code-rev2/auxiliaryMethods/+HDF5/typToKlass.m
- roboem-code-rev2/auxiliaryMethods/+HDF5/writeCategorical.m
- roboem-code-rev2/auxiliaryMethods/+Skeleton/
- roboem-code-rev2/auxiliaryMethods/+Skeleton/appendRunInfoToDescription.m
- roboem-code-rev2/auxiliaryMethods/+Skeleton/findConflictBranchPoints.m
- roboem-code-rev2/auxiliaryMethods/+Skeleton/findNodeIDs.m
- roboem-code-rev2/auxiliaryMethods/+Skeleton/findSegCubeIdxOfNodes.m
- roboem-code-rev2/auxiliaryMethods/+Skeleton/findSegCubeIdxOfSkel.m
- roboem-code-rev2/auxiliaryMethods/+Skeleton/fromAgglo.m
- roboem-code-rev2/auxiliaryMethods/+Skeleton/fromMST.m
- roboem-code-rev2/auxiliaryMethods/+Skeleton/getSegmentIdsOfNodes.m
- roboem-code-rev2/auxiliaryMethods/+Skeleton/getSegmentIdsOfSkel.m
- roboem-code-rev2/auxiliaryMethods/+Skeleton/getSegmentIdsOfSkelCellArray.m
- roboem-code-rev2/auxiliaryMethods/+Skeleton/getSkelSegmentIDs.m
- roboem-code-rev2/auxiliaryMethods/+Skeleton/reduceNodeDensity.m
- roboem-code-rev2/auxiliaryMethods/+Skeleton/setDescriptionFromRunInfo.m
- roboem-code-rev2/auxiliaryMethods/+Skeleton/setDescriptionFromStruct.m
- roboem-code-rev2/auxiliaryMethods/+Skeleton/setParams4Dataset.m
- roboem-code-rev2/auxiliaryMethods/+Skeleton/setParams4Pipeline.m
- roboem-code-rev2/auxiliaryMethods/+Skeleton/simplify.m
- roboem-code-rev2/auxiliaryMethods/+Skeleton/simplify2.m
- roboem-code-rev2/auxiliaryMethods/+Skeleton/splitIntoConnectedComponents.m
- roboem-code-rev2/auxiliaryMethods/+SuperAgglo/
- roboem-code-rev2/auxiliaryMethods/+SuperAgglo/check.m
- roboem-code-rev2/auxiliaryMethods/+SuperAgglo/clean.m
- roboem-code-rev2/auxiliaryMethods/+SuperAgglo/connect.m
- roboem-code-rev2/auxiliaryMethods/+SuperAgglo/fromAgglo.m
- roboem-code-rev2/auxiliaryMethods/+SuperAgglo/merge.m
- roboem-code-rev2/auxiliaryMethods/+SuperAgglo/pairwiseDist.m
- roboem-code-rev2/auxiliaryMethods/+SuperAgglo/pathLength.m
- roboem-code-rev2/auxiliaryMethods/+SuperAgglo/removeSegIds.m
- roboem-code-rev2/auxiliaryMethods/+SuperAgglo/toBundle.m
- roboem-code-rev2/auxiliaryMethods/+SuperAgglo/toMST.m
- roboem-code-rev2/auxiliaryMethods/+Synapse/
- roboem-code-rev2/auxiliaryMethods/+Synapse/calculateIntersynapseDistances.m
- roboem-code-rev2/auxiliaryMethods/+Synapse/calculatePositions.m
- roboem-code-rev2/auxiliaryMethods/+Util/
- roboem-code-rev2/auxiliaryMethods/+Util/KMBparforHelper.m
- roboem-code-rev2/auxiliaryMethods/+Util/SparseCellArray.m
- roboem-code-rev2/auxiliaryMethods/+Util/addFilesep.m
- roboem-code-rev2/auxiliaryMethods/+Util/argmax.m
- roboem-code-rev2/auxiliaryMethods/+Util/argmin.m
- roboem-code-rev2/auxiliaryMethods/+Util/argsort.m
- roboem-code-rev2/auxiliaryMethods/+Util/bboxVolume.m
- roboem-code-rev2/auxiliaryMethods/+Util/camelToSnakeCase.m
- roboem-code-rev2/auxiliaryMethods/+Util/cellCat.m
- roboem-code-rev2/auxiliaryMethods/+Util/cellHorzCat.m
- roboem-code-rev2/auxiliaryMethods/+Util/cellVertCat.m
- roboem-code-rev2/auxiliaryMethods/+Util/centroidFromLinearInd.m
- roboem-code-rev2/auxiliaryMethods/+Util/char.m
- roboem-code-rev2/auxiliaryMethods/+Util/checkBoundingBox.m
- roboem-code-rev2/auxiliaryMethods/+Util/checkIsPerm.m
- roboem-code-rev2/auxiliaryMethods/+Util/clear.m
- roboem-code-rev2/auxiliaryMethods/+Util/colorme.m
- roboem-code-rev2/auxiliaryMethods/+Util/concatStructs.m
- roboem-code-rev2/auxiliaryMethods/+Util/convertCell2Array.m
- roboem-code-rev2/auxiliaryMethods/+Util/convertIndRef.m
- roboem-code-rev2/auxiliaryMethods/+Util/convertMatlabToWKBbox.m
- roboem-code-rev2/auxiliaryMethods/+Util/convertToRow.m
- roboem-code-rev2/auxiliaryMethods/+Util/convertWebknossosToMatlabBbox.m
- roboem-code-rev2/auxiliaryMethods/+Util/deal2varargout.m
- roboem-code-rev2/auxiliaryMethods/+Util/estimateReadSpeed.m
- roboem-code-rev2/auxiliaryMethods/+Util/findFilesOrFolders.m
- roboem-code-rev2/auxiliaryMethods/+Util/formatRunInfoForSkel.m
- roboem-code-rev2/auxiliaryMethods/+Util/getAvailWKWMags.m
- roboem-code-rev2/auxiliaryMethods/+Util/getBbox.m
- roboem-code-rev2/auxiliaryMethods/+Util/getDuplicateMask.m
- roboem-code-rev2/auxiliaryMethods/+Util/getFileInfo.m
- roboem-code-rev2/auxiliaryMethods/+Util/getGabaPath.m
- roboem-code-rev2/auxiliaryMethods/+Util/getGitHash.m
- roboem-code-rev2/auxiliaryMethods/+Util/getGitReposOnPath.m
- roboem-code-rev2/auxiliaryMethods/+Util/getItem.m
- roboem-code-rev2/auxiliaryMethods/+Util/getOpenFigures.m
- roboem-code-rev2/auxiliaryMethods/+Util/getPointsInBall.m
- roboem-code-rev2/auxiliaryMethods/+Util/getPointsOnSphere.m
- roboem-code-rev2/auxiliaryMethods/+Util/getPool.m
- roboem-code-rev2/auxiliaryMethods/+Util/getSparseLUT.m
- roboem-code-rev2/auxiliaryMethods/+Util/getTempDir.m
- roboem-code-rev2/auxiliaryMethods/+Util/getWinSshFSGabaDrivePrefix.m
- roboem-code-rev2/auxiliaryMethods/+Util/gitInfo.m
- roboem-code-rev2/auxiliaryMethods/+Util/group2Cell.m
- roboem-code-rev2/auxiliaryMethods/+Util/groupsummary.m
- roboem-code-rev2/auxiliaryMethods/+Util/indConversion.m
- roboem-code-rev2/auxiliaryMethods/+Util/indToSubMat.m
- roboem-code-rev2/auxiliaryMethods/+Util/inputArgumentsFromParameterSets.m
- roboem-code-rev2/auxiliaryMethods/+Util/intersectBbox.m
- roboem-code-rev2/auxiliaryMethods/+Util/isLocal.m
- roboem-code-rev2/auxiliaryMethods/+Util/isMaxPdistAbove.m
- roboem-code-rev2/auxiliaryMethods/+Util/ismember.m
- roboem-code-rev2/auxiliaryMethods/+Util/jobProgressBar.m
- roboem-code-rev2/auxiliaryMethods/+Util/lneigh26.m
- roboem-code-rev2/auxiliaryMethods/+Util/load.m
- roboem-code-rev2/auxiliaryMethods/+Util/log.m
- roboem-code-rev2/auxiliaryMethods/+Util/makeDirs.m
- roboem-code-rev2/auxiliaryMethods/+Util/makeTempDir.m
- roboem-code-rev2/auxiliaryMethods/+Util/makeVarName.m
- roboem-code-rev2/auxiliaryMethods/+Util/maxReqInt.m
- roboem-code-rev2/auxiliaryMethods/+Util/mirrorPad.m
- roboem-code-rev2/auxiliaryMethods/+Util/mirrorPad2.m
- roboem-code-rev2/auxiliaryMethods/+Util/modifyStruct.m
- roboem-code-rev2/auxiliaryMethods/+Util/nthOutput.m
- roboem-code-rev2/auxiliaryMethods/+Util/num2cellReduce.m
- roboem-code-rev2/auxiliaryMethods/+Util/progressBar.m
- roboem-code-rev2/auxiliaryMethods/+Util/protect.m
- roboem-code-rev2/auxiliaryMethods/+Util/readTaskIDs.m
- roboem-code-rev2/auxiliaryMethods/+Util/readTaskIDsAsTable.m
- roboem-code-rev2/auxiliaryMethods/+Util/regexpdir.m
- roboem-code-rev2/auxiliaryMethods/+Util/renamefield.m
- roboem-code-rev2/auxiliaryMethods/+Util/repelem.m
- roboem-code-rev2/auxiliaryMethods/+Util/runInfo.m
- roboem-code-rev2/auxiliaryMethods/+Util/save.m
- roboem-code-rev2/auxiliaryMethods/+Util/saveOpenFigures.m
- roboem-code-rev2/auxiliaryMethods/+Util/saveStruct.m
- roboem-code-rev2/auxiliaryMethods/+Util/sendEmail.m
- roboem-code-rev2/auxiliaryMethods/+Util/setUserOptions.m
- roboem-code-rev2/auxiliaryMethods/+Util/showRunInfo.m
- roboem-code-rev2/auxiliaryMethods/+Util/sortBy.m
- roboem-code-rev2/auxiliaryMethods/+Util/ssave.m
- roboem-code-rev2/auxiliaryMethods/+Util/sub2ind.m
- roboem-code-rev2/auxiliaryMethods/+Util/updateDefaultStruct.m
- roboem-code-rev2/auxiliaryMethods/+WK/
- roboem-code-rev2/auxiliaryMethods/+WK/+RestAPI/
- roboem-code-rev2/auxiliaryMethods/+WK/+RestAPI/getOpts.m
- roboem-code-rev2/auxiliaryMethods/+WK/+RestAPI/getProjectTasks.m
- roboem-code-rev2/auxiliaryMethods/+WK/bbox2Str.m
- roboem-code-rev2/auxiliaryMethods/+WK/bbox2WKFormat.m
- roboem-code-rev2/auxiliaryMethods/+WK/buildUrlToAgglomerates.m
- roboem-code-rev2/auxiliaryMethods/+WK/dirVecToEulerAngles.m
- roboem-code-rev2/auxiliaryMethods/+WK/downloadVolumeTracingScript.m
- roboem-code-rev2/auxiliaryMethods/+WK/loadVolumeTracing.m
- roboem-code-rev2/auxiliaryMethods/+WK/makeMappingScript.m
- roboem-code-rev2/auxiliaryMethods/+WK/makeWKAggloFileMappingFromAgglos.m
- roboem-code-rev2/auxiliaryMethods/+WK/makeWKAggloFileMappingFromLUT.m
- roboem-code-rev2/auxiliaryMethods/+WK/makeWKAggloFileMappingFromSAgglos.m
- roboem-code-rev2/auxiliaryMethods/+WK/makeWKMapping.m
- roboem-code-rev2/auxiliaryMethods/+WK/prepareStack.m
- roboem-code-rev2/auxiliaryMethods/+WK/readRaw.m
- roboem-code-rev2/auxiliaryMethods/+WK/volume2Cube.m
- roboem-code-rev2/auxiliaryMethods/+WK/writeCurrentGT.m
- roboem-code-rev2/auxiliaryMethods/@AggloFile/
- roboem-code-rev2/auxiliaryMethods/@AggloFile/AggloFile.m
- roboem-code-rev2/auxiliaryMethods/@AggloFile/agglomerateCount.m
- roboem-code-rev2/auxiliaryMethods/@AggloFile/agglomerateTypes.m
- roboem-code-rev2/auxiliaryMethods/@AggloFile/agglomerates.m
- roboem-code-rev2/auxiliaryMethods/@AggloFile/extendSkeletons.m
- roboem-code-rev2/auxiliaryMethods/@AggloFile/segmentToAgglomerateIds.m
- roboem-code-rev2/auxiliaryMethods/@AggloFile/skeletonBoxDiagonals.m
- roboem-code-rev2/auxiliaryMethods/@AggloFile/skeletonNodeCounts.m
- roboem-code-rev2/auxiliaryMethods/@AggloFile/skeletons.m
- roboem-code-rev2/auxiliaryMethods/@AggloFile/skeletonsLarge.m
- roboem-code-rev2/auxiliaryMethods/@AggloFile/writeSkeletons.m
- roboem-code-rev2/auxiliaryMethods/@ConnectomeFile/
- roboem-code-rev2/auxiliaryMethods/@ConnectomeFile/ConnectomeFile.m
- roboem-code-rev2/auxiliaryMethods/@ConnectomeFile/loadSynapseTable.m
- roboem-code-rev2/auxiliaryMethods/@skeleton/
- roboem-code-rev2/auxiliaryMethods/@skeleton/addBranchpoint.m
- roboem-code-rev2/auxiliaryMethods/@skeleton/addGroup.m
- roboem-code-rev2/auxiliaryMethods/@skeleton/addNode.m
- roboem-code-rev2/auxiliaryMethods/@skeleton/addNodesAsTrees.m
- roboem-code-rev2/auxiliaryMethods/@skeleton/addTree.m
- roboem-code-rev2/auxiliaryMethods/@skeleton/addTreeFromSkel.m
- roboem-code-rev2/auxiliaryMethods/@skeleton/addTreesToGroup.m
- roboem-code-rev2/auxiliaryMethods/@skeleton/addVolume.m
- roboem-code-rev2/auxiliaryMethods/@skeleton/calculateNodeDegree.m
- roboem-code-rev2/auxiliaryMethods/@skeleton/clearComments.m
- roboem-code-rev2/auxiliaryMethods/@skeleton/convert2tree.m
- roboem-code-rev2/auxiliaryMethods/@skeleton/createAdjacencyMatrix.m
- roboem-code-rev2/auxiliaryMethods/@skeleton/createDistanceMatrix.m
- roboem-code-rev2/auxiliaryMethods/@skeleton/createIdEdgeList.m
- roboem-code-rev2/auxiliaryMethods/@skeleton/createSpecificityPlot.m
- roboem-code-rev2/auxiliaryMethods/@skeleton/createSpecificityPlot2.m
- roboem-code-rev2/auxiliaryMethods/@skeleton/createWeightedAdjacencyMatrix.m
- roboem-code-rev2/auxiliaryMethods/@skeleton/deleteAllBranchpoints.m
- roboem-code-rev2/auxiliaryMethods/@skeleton/deleteDuplicateNodes.m
- roboem-code-rev2/auxiliaryMethods/@skeleton/deleteEdge.m
- roboem-code-rev2/auxiliaryMethods/@skeleton/deleteEmptyTrees.m
- roboem-code-rev2/auxiliaryMethods/@skeleton/deleteGroup.m
- roboem-code-rev2/auxiliaryMethods/@skeleton/deleteNode.m
- roboem-code-rev2/auxiliaryMethods/@skeleton/deleteNodeWithID.m
- roboem-code-rev2/auxiliaryMethods/@skeleton/deleteNodes.m
- roboem-code-rev2/auxiliaryMethods/@skeleton/deleteNodesWithComment.m
- roboem-code-rev2/auxiliaryMethods/@skeleton/deleteTreeWithName.m
- roboem-code-rev2/auxiliaryMethods/@skeleton/deleteTrees.m
- roboem-code-rev2/auxiliaryMethods/@skeleton/directedEdgeList.m
- roboem-code-rev2/auxiliaryMethods/@skeleton/downSample.m
- roboem-code-rev2/auxiliaryMethods/@skeleton/extractEdgeList.m
- roboem-code-rev2/auxiliaryMethods/@skeleton/extractLargestTree.m
- roboem-code-rev2/auxiliaryMethods/@skeleton/extractVolume.m
- roboem-code-rev2/auxiliaryMethods/@skeleton/flattenOrNestGroup.m
- roboem-code-rev2/auxiliaryMethods/@skeleton/fromCellArray.m
- roboem-code-rev2/auxiliaryMethods/@skeleton/getAllComments.m
- roboem-code-rev2/auxiliaryMethods/@skeleton/getBbox.m
- roboem-code-rev2/auxiliaryMethods/@skeleton/getBoundingBox.m
- roboem-code-rev2/auxiliaryMethods/@skeleton/getBranchpoints.m
- roboem-code-rev2/auxiliaryMethods/@skeleton/getClosestNode.m
- roboem-code-rev2/auxiliaryMethods/@skeleton/getDescription.m
- roboem-code-rev2/auxiliaryMethods/@skeleton/getEndpoints.m
- roboem-code-rev2/auxiliaryMethods/@skeleton/getGraph.m
- roboem-code-rev2/auxiliaryMethods/@skeleton/getNames.m
- roboem-code-rev2/auxiliaryMethods/@skeleton/getNeighborList.m
- roboem-code-rev2/auxiliaryMethods/@skeleton/getNodes.m
- roboem-code-rev2/auxiliaryMethods/@skeleton/getNodesWithComment.m
- roboem-code-rev2/auxiliaryMethods/@skeleton/getNodesWithCommentAndDegree.m
- roboem-code-rev2/auxiliaryMethods/@skeleton/getNodesWithCoords.m
- roboem-code-rev2/auxiliaryMethods/@skeleton/getNodesWithIDs.m
- roboem-code-rev2/auxiliaryMethods/@skeleton/getRatioSpecificType.m
- roboem-code-rev2/auxiliaryMethods/@skeleton/getShortestPath.m
- roboem-code-rev2/auxiliaryMethods/@skeleton/getShortestPaths.m
- roboem-code-rev2/auxiliaryMethods/@skeleton/getTracingSpeed.m
- roboem-code-rev2/auxiliaryMethods/@skeleton/getTreeIdx.m
- roboem-code-rev2/auxiliaryMethods/@skeleton/getTreeWithName.m
- roboem-code-rev2/auxiliaryMethods/@skeleton/getUniqueComments.m
- roboem-code-rev2/auxiliaryMethods/@skeleton/groupSkeleton.m
- roboem-code-rev2/auxiliaryMethods/@skeleton/groupViewer.m
- roboem-code-rev2/auxiliaryMethods/@skeleton/hasCircle.m
- roboem-code-rev2/auxiliaryMethods/@skeleton/interpSkel.m
- roboem-code-rev2/auxiliaryMethods/@skeleton/intersectsBbox.m
- roboem-code-rev2/auxiliaryMethods/@skeleton/keepTreeWithName.m
- roboem-code-rev2/auxiliaryMethods/@skeleton/loadNml.m
- roboem-code-rev2/auxiliaryMethods/@skeleton/loadSkelCollection.m
- roboem-code-rev2/auxiliaryMethods/@skeleton/loadSkelCollectionFromSubfolders.m
- roboem-code-rev2/auxiliaryMethods/@skeleton/loadSwc.m
- roboem-code-rev2/auxiliaryMethods/@skeleton/measureTime.m
- roboem-code-rev2/auxiliaryMethods/@skeleton/mergeSkels.m
- roboem-code-rev2/auxiliaryMethods/@skeleton/mergeTrees.m
- roboem-code-rev2/auxiliaryMethods/@skeleton/nodeId2Idx.m
- roboem-code-rev2/auxiliaryMethods/@skeleton/nodeIdx2Id.m
- roboem-code-rev2/auxiliaryMethods/@skeleton/nodes2Table.m
- roboem-code-rev2/auxiliaryMethods/@skeleton/numNodes.m
- roboem-code-rev2/auxiliaryMethods/@skeleton/numTrees.m
- roboem-code-rev2/auxiliaryMethods/@skeleton/pathLength.m
- roboem-code-rev2/auxiliaryMethods/@skeleton/physicalPathLength.m
- roboem-code-rev2/auxiliaryMethods/@skeleton/plot.m
- roboem-code-rev2/auxiliaryMethods/@skeleton/plotRaceTracing.m
- roboem-code-rev2/auxiliaryMethods/@skeleton/plotUnBranch.m
- roboem-code-rev2/auxiliaryMethods/@skeleton/plotValue.m
- roboem-code-rev2/auxiliaryMethods/@skeleton/plotWithSynapses.m
- roboem-code-rev2/auxiliaryMethods/@skeleton/reachableNodes.m
- roboem-code-rev2/auxiliaryMethods/@skeleton/removeEmptySkeletons.m
- roboem-code-rev2/auxiliaryMethods/@skeleton/removeTPAWithComment.m
- roboem-code-rev2/auxiliaryMethods/@skeleton/removeTPAWithCommentRobust.m
- roboem-code-rev2/auxiliaryMethods/@skeleton/removeTPAs.m
- roboem-code-rev2/auxiliaryMethods/@skeleton/removeTPAsSimple.m
- roboem-code-rev2/auxiliaryMethods/@skeleton/removeUnconnectedNodes.m
- roboem-code-rev2/auxiliaryMethods/@skeleton/reorderTrees.m
- roboem-code-rev2/auxiliaryMethods/@skeleton/replaceComments.m
- roboem-code-rev2/auxiliaryMethods/@skeleton/reset.m
- roboem-code-rev2/auxiliaryMethods/@skeleton/resetNodeIDs.m
- roboem-code-rev2/auxiliaryMethods/@skeleton/resetTrees.m
- roboem-code-rev2/auxiliaryMethods/@skeleton/restrictToBBox.m
- roboem-code-rev2/auxiliaryMethods/@skeleton/setActiveNodeID.m
- roboem-code-rev2/auxiliaryMethods/@skeleton/setBbox.m
- roboem-code-rev2/auxiliaryMethods/@skeleton/setBoundingBox.m
- roboem-code-rev2/auxiliaryMethods/@skeleton/setColor.m
- roboem-code-rev2/auxiliaryMethods/@skeleton/setComments.m
- roboem-code-rev2/auxiliaryMethods/@skeleton/setDescription.m
- roboem-code-rev2/auxiliaryMethods/@skeleton/setEditPosition.m
- roboem-code-rev2/auxiliaryMethods/@skeleton/setNodeRadius.m
- roboem-code-rev2/auxiliaryMethods/@skeleton/setNodes.m
- roboem-code-rev2/auxiliaryMethods/@skeleton/setParams.m
- roboem-code-rev2/auxiliaryMethods/@skeleton/setScale.m
- roboem-code-rev2/auxiliaryMethods/@skeleton/showNetwork.m
- roboem-code-rev2/auxiliaryMethods/@skeleton/skeleton.m
[truncated: 831 more entries]
