# Supplementary material for: RoboEM: automated 3D flight tracing for synaptic-resolution connectomics
Source: Nat Methods. 2024 Mar 21;21(5):908–13. doi: 10.1038/s41592-024-02226-5 (PMC11093750; doi:10.1038/s41592-024-02226-5)
Supplement: Supplementary file 4 — Code for training and inference of RoboEM and for the analyses performed in this study. [file 41592_2024_2226_MOESM4_ESM.zip › roboem-code-rev2/README.md]

# Supplementary Code for
**RoboEM: automated 3D flight tracing for synaptic-resolution connectomics**  
Martin Schmidt, Alessandro Motta, Meike Sievers, Moritz Helmstaedter.

## System requirements
The code has been tested with
* MATLAB R2017b (9.3.0.713579) 64-bit
* Python 3.8.5  

on the following Operating Systems  

* CentOS Linux release 7.9.2009
* Ubuntu 19.10

Inference using RoboEM profits from but does not require a GPU compatible with tensorflow.

## Installation guide

### Python code (*< 10 minutes*)

Create and activate a new conda environment: 
```shell script
conda create -n RoboEM python=3.8.5 pip
conda activate RoboEM
```
  
Install the required packages using pip:
```shell script
pip install -r python/requirements.txt
```

Install *roboem-aux* python package for fast trilinear interpolation (developed by T. Colnaghi):
```shell script
cwd=$( pwd )
cd python/libs/roboem-aux/tinterp/
pip install .
cd $cwd
```
Verify above installation by running:
```shell script
python -c "from interp.tinterp import pt_interpolate, grid_interpolate; print(pt_interpolate); print(grid_interpolate)"
```
Desired output looks similar to this:
```
<cyfunction pt_interpolate at 0x2b3f15fbf1e0>
<cyfunction grid_interpolate at 0x2b3f15fbf2b0>
```

### MATLAB code
For the demo no installation is required. Make sure to start MATLAB within the `matlab` folder such that
`matlab/startup.m` is automatically executed and paths are set correctly.

Additionally to the code provided here, parts of the analyses require MATLAB code from [2], which can be downloaded from here: https://l4dense2019.brain.mpg.de/ and https://gitlab.mpcdf.mpg.de/connectomics/L4dense.
This code should be added to the [`pipeline`](pipeline/) folder, the subfolder `L4` from the above repository should be moved to [`pipeline/benedikt`](pipeline/benedikt/L4). Also note dependencies listed at https://gitlab.mpcdf.mpg.de/connectomics/L4dense.

## Demo
The demo runs RoboEM on a set of random axons from the SBEM dataset from mouse cortex [2] using the 
reset-based evaluation, in which based on distance and angle to the ground truth 
resets are triggered such that the number of resets corresponds to the number
of steering errors. 

### Prerequisite
To run RoboEM on the demo, the dataset has to be downloaded first from
https://keeper.mpdl.mpg.de/d/a1b12266e05242a68fe8/
 to the folder
`minimal_example/EM_dataset/`.
To automatically download the dataset, run
```shell script
python minimal_example/EM_dataset/download.py
```
*(Runtime depends on Internet bandwidth; Size to download: ~220GB; ~5 hours @ 100 MBit/s)*


### Run RoboEM
If above installation worked correctly, running the following line in a shell should start RoboEM:
```shell script
./minimal_example/run_roboem.sh
```
After initialization (~ 1-10 minutes) including notifications about any hyperparameter configurations and
GPU availability and also the dynamic copying of files from the dataset folder into RAM 
for faster access, prediction starts on a batch of tasks. By default every 10'000 steps 
a number of statistics are printed to the screen, such as the number of tasks remaining,
 the momentary batch size, the path length traced so far, resets and corresponding 
error rates, the current speed of reconstruction, etc. Note that the reconstruction speed
is very much system dependent 
(e.g. influenced by number of available cores, available RAM size and GPU availability).
  
**Exemplary runtimes**  
* 8 CPU cores, 12 GB RAM available, no GPU: ~4-5 hours
* 16 CPU cores, 16 GB RAM available, no GPU:  ~1-2 hours
* 32 CPU cores, 16 GB RAM available, NVIDIA Tesla V100 GPU: ~10 minutes

A successful run generates a new file at 
`minimal_example/RoboEM_tracings/L4_calibration_axons_23.05.2019_ROI2016_corrected_tracings.mat`  
required to run the next step.

### Write RoboEM tracing to NML format for upload to WebKnossos
After the above RoboEM run has finished successfully, a MATLAB script needs to be run 
to generate a WebKnossos compatible NML file for upload and view of the tracings.
```shell script
matlab -nodisplay -nosplash -nodesktop -r "run('minimal_example/writeToNML.m'); exit"
``` 
*(Runtime < 2 minutes)*

Afterwards the following file should be available:
`minimal_example/RoboEM_tracings/L4_calibration_axons_23.05.2019_ROI2016_corrected.nml.zip`

### Upload for visual inspection in WebKnossos
To upload the tracing results from the last step, an account at https://webknossos.org/ is required and can be created free of charge.
Alternatively, the resulting tracing from our own run can be viewed here without the need for an account: https://webknossos.org/links/kYN0JIY29IQPVD8g.
After logging in and uploading the 
generated zipped NML-file from the previous step 
`minimal_example/RoboEM_tracings/L4_calibration_axons_23.05.2019_ROI2016_corrected.nml.zip`  
or alternatively the provided zip file at 
`minimal_example/RoboEM_tracings/L4_calibration_axons_23.05.2019_ROI2016_corrected_testrun_v100_2022_09_26.nml.zip`  
to WebKnossos (e.g. via drag and drop), the neurite skeleton tracings from RoboEM can be viewed and compared against the ground truth.

In the `Info` tab on the right several hyperparameters and 
information about the runtime environment are shown, as well as the number of resets
and associated reset-based error rate in errors per millimeter axon path length
(which should be ~60 errors/mm - note that due to randomness in the inference step
of RoboEM the exact number might vary). 

Within the `Skeleton` tab on the right, every
 RoboEM tracing task is grouped according to the axon Id. Each axon group contains twice as many task groups as axonal branches, as RoboEM has been run on each axonal branch starting from both sides. Each task group then further contains
 trees representing the start position and orientation (red color), a ground truth annotation
(green color) and the tracing from RoboEM (blue color). 

For RoboEM tracings that triggered one or more resets, those resets are
marked with a corresponding comment at the associated node representative of the location of RoboEM prior to the reset to ground truth and additionally the total number of resets for a tracing if nonzero is in the suffix of the tree group name in the `Skeleton` tab.

The tracing from the supplementary movie is in the tree group `Task_194` and can be found by 
searching (Ctrl+Shift+F) in the `Skeleton` tab. 

## Dependencies
* [`pipeline`](pipeline/) and [`auxiliaryMethods`](auxiliaryMethods/), add Code from [2] available here: https://gitlab.mpcdf.mpg.de/connectomics/L4dense/ and additionally install dependencies listed there
* [NURBS Toolbox](matlab/mw_file_exchange/nurbs_toolbox/README.md)
* [Quiver 3D](matlab/mw_file_exchange/quiver3D_pub/README.md)
* [Python packages](python/requirements.txt)

## Data availability
* Mouse cortex, Motta et al. 2019 [2]
  * EM data: https://wklink.org/9276
  * Supplementary data released by Motta et al. https://L4dense2019.brain.mpg.de
  * [Ending and chiasma queries, ground truth skeletons of random axons and spine head attachment, axon reconstruction states](https://keeper.mpdl.mpg.de/d/9f7c84993c9e44eda827/)
* Mouse cortex, Sievers et al. [4]
  * EM data: https://wklink.org/7122
  * [Ground truth skeletons of random axons and spine head attachment](https://keeper.mpdl.mpg.de/d/1bd06aaf6a39426ab9e8/)
* Human cortex, Shapson-Coe et al. [3]
  * EM and supplementary data https://h01-release.storage.googleapis.com/landing.html
  * [Ground truth skeletons of random axons](https://keeper.mpdl.mpg.de/d/52b4fad47dca4b0380cf/)

  
  
## Acknowledgements
We thank B. Staffler and M. Berning for discussions; T.Colnaghi and K. Reuter for discussions and code contributions (*roboem-aux* package); C. Guggenberger for compute infrastructure; V.
Pinkau, N. Rzepka, J. Striebel, G. Wiese (scalable minds GmbH, Potsdam,
Germany) for contribution to segmentation, agglomeration and subcellular type
predictions on the multiSEM dataset.

We also thank for further code contributions, e.g. in the *auxiliaryMethods*, by previous and current [members of the Helmstaedter department](https://brain.mpg.de/helmstaedter/team).

For the generation of skeletons from volumetric data, as used in some scenarios as part of the training data generation, we made use of the Kimimaro Python package [5].

For efficient generation of equidistant points on a sphere used to determine prediction uncertainty and from that direction candidates if an initial direction is not available, we used with minor modifications the Python code from [1].


## Code usage
All source code and binary files are publicly available in the supplement under the following provisions: Any copyright or patent right is owned by and proprietary material of the Max-Planck-Gesellschaft zur Förderung der Wissenschaften e.V. ("MPG"). MPG makes no representations or warranties of any kind concerning the source code and binary files, neither express nor implied, and the absence of any legal or actual defects, whether discoverable or not. 
The source code and binary files available in the supplement are subject to a non-exclusive, revocable, non-transferable, and limited right to use for the exclusive purpose of undertaking academic or not-for-profit research. Use of the Code or binary files or any part thereof for commercial or clinical purposes and alterations are strictly prohibited in the absence of a Commercial License Agreement from MPG. 
Download and/or use of the source code and binary files under the aforementioned research license comes with the acceptance of the license agreement provided with the download. Any further distribution is prohibited.


## References

[1] Kogan, Jonathan (2017) "A New Computationally Efficient Method for Spacing n Points on a Sphere," Rose-Hulman Undergraduate Mathematics Journal: Vol. 18 : Iss. 2 , Article 5. (available at https://scholar.rose-hulman.edu/rhumj/vol18/iss2/5)  
[2] Motta A, Berning M, Boergens KM, Staffler B, Beining M, Loomba S, Hennig Ph, Wissler H, Helmstaedter M (2019). Dense connectomic reconstruction in layer 4 of the somatosensory cortex. Science. DOI: 10.1126/science.aay3134  
[3] Shapson-Coe, A., Januszewski, M., Berger, D. R., Pope, A., Wu, Y., Blakely, T., ... & Lichtman, J. W. (2021). A connectomic study of a petascale fragment of human cerebral cortex. BioRxiv.   
[4] Sievers, Motta, Schmidt, Helmstaedter, unpublished dataset.   
[5] Silversmith W., Bae J. A., Li P. H., Wilson A.M. (2021) "Kimimaro: Skeletonize densely labeled 3D image segmentations" (version 3.0.0, released on 2021/09/29, https://github.com/seung-lab/kimimaro)  
