# Supplementary material for: RoboEM: automated 3D flight tracing for synaptic-resolution connectomics
Source: Nat Methods. 2024 Mar 21;21(5):908–13. doi: 10.1038/s41592-024-02226-5 (PMC11093750; doi:10.1038/s41592-024-02226-5)
Supplement: Supplementary file 4 — Code for training and inference of RoboEM and for the analyses performed in this study. [file 41592_2024_2226_MOESM4_ESM.zip › roboem-code-rev2/RoboEM_license.txt]

All source code and binary files are publicly available in the supplement under the following provisions: Any copyright or patent right is owned by and proprietary material of the Max-Planck-Gesellschaft zur Förderung der Wissenschaften e.V. ("MPG"). MPG makes no representations or warranties of any kind concerning the source code and binary files, neither express nor implied, and the absence of any legal or actual defects, whether discoverable or not. 
The source code and binary files available in the supplement are subject to a non-exclusive, revocable, non-transferable, and limited right to use for the exclusive purpose of undertaking academic or not-for-profit research. Use of the Code or binary files or any part thereof for commercial or clinical purposes and alterations are strictly prohibited in the absence of a Commercial License Agreement from MPG. 
Download and/or use of the source code and binary files under the aforementioned research license comes with the acceptance of the license agreement provided with the download. Any further distribution is prohibited.
