# Supplementary material for: RoboEM: automated 3D flight tracing for synaptic-resolution connectomics
Source: Nat Methods. 2024 Mar 21;21(5):908–13. doi: 10.1038/s41592-024-02226-5 (PMC11093750; doi:10.1038/s41592-024-02226-5)
Supplement: Supplementary file 4 — Code for training and inference of RoboEM and for the analyses performed in this study. [file 41592_2024_2226_MOESM4_ESM.zip › roboem-code-rev2/auxiliaryMethods/+Agglo/buildLUT.m]

function lut = buildLUT( maxSegId, agglos, aggloIds )
%BUILDLUT Build a lookup table for agglos.
% INPUT maxSegId: (Optional) int
%           The maximal segment id. If the maximal segment id in agglos is
%           smaller than this then the output will be enlarged up to this
%           id.
%       agglos: [Nx1] cell
%           Cell array of integer ids. Cells should be non-overlapping.
%       aggloIds: [Nx1] array
%           Array of integers with agglomerate ids. By default, the
%           segments in agglomerate `i` are represented by the id `i`. That
%           is, `aggloIds = 1:numel(agglos)`. Other ids can be specified as
%           long as they are all non-zero and unique.
% OUTPUT lut: [Nx1] int
%           Mapping containing the linear index of the agglo at the
%           locations of the segment id, i.e. lut(segId) = aggloIdx.
% Author: Alessandro Motta <alessandro.motta@brain.mpg.de>
% Author: Benedikt Staffler <benedikt.staffler@brain.mpg.de>

if exist('aggloIds', 'var') ...
        && ~isempty(aggloIds)
    % sanity checks
    assert(all(aggloIds));
    assert(numel(agglos) == numel(aggloIds));
else
    % default value
    aggloIds = 1:numel(agglos);
end

lut = zeros(maxSegId, 1, 'like', aggloIds);
lut(cell2mat(agglos)) = Util.repelem( ...
    aggloIds, cellfun(@numel, agglos));

end
