# Supplementary material for: RoboEM: automated 3D flight tracing for synaptic-resolution connectomics
Source: Nat Methods. 2024 Mar 21;21(5):908–13. doi: 10.1038/s41592-024-02226-5 (PMC11093750; doi:10.1038/s41592-024-02226-5)
Supplement: Supplementary file 4 — Code for training and inference of RoboEM and for the analyses performed in this study. [file 41592_2024_2226_MOESM4_ESM.zip › roboem-code-rev2/auxiliaryMethods/+Agglo/calculateVolume.m]

function volumes = calculateVolume(param, agglos)
    % volumes = calculateVolume(param, agglos)
    %   Computes the volume (i.e. the number of voxels) for
    %   each agglomerates in agglo.
    %
    % Written by
    %   Alessandro Motta <alessandro.motta@brain.mpg.de>
    
    % case of single agglo
    if ~iscell(agglos)
        agglos = {agglos};
    end
    
    segToSizeMap = Seg.Global.getSegToSizeMap(param);
    volumes = cellfun(@(ids) sum(segToSizeMap(ids)), agglos);
    
    % make column vector
    volumes = volumes(:);
end
