# Supplementary material for: RoboEM: automated 3D flight tracing for synaptic-resolution connectomics
Source: Nat Methods. 2024 Mar 21;21(5):908–13. doi: 10.1038/s41592-024-02226-5 (PMC11093750; doi:10.1038/s41592-024-02226-5)
Supplement: Supplementary file 4 — Code for training and inference of RoboEM and for the analyses performed in this study. [file 41592_2024_2226_MOESM4_ESM.zip › roboem-code-rev2/auxiliaryMethods/+Agglo/segmentOverlap.m]

function segIds = segmentOverlap(agglos)
    % segIds = segmentOverlap(agglos)
    %   Calculates the segments that occur in at least two agglomerates.
    %
    % Written by
    %   Alessandro Motta <alessandro.motta@brain.mpg.de>
    segIds = cell2mat(cellfun( ...
        @(segIds) unique(segIds(:)), ...
        agglos(:), 'UniformOutput', false));
   [segIds, ~, segCount] = unique(segIds);
    segCount = accumarray(segCount, 1);
    segIds = segIds(segCount > 1);
end
