# Supplementary material for: RoboEM: automated 3D flight tracing for synaptic-resolution connectomics
Source: Nat Methods. 2024 Mar 21;21(5):908–13. doi: 10.1038/s41592-024-02226-5 (PMC11093750; doi:10.1038/s41592-024-02226-5)
Supplement: Supplementary file 4 — Code for training and inference of RoboEM and for the analyses performed in this study. [file 41592_2024_2226_MOESM4_ESM.zip › roboem-code-rev2/auxiliaryMethods/+Cluster/getIdxOfTasksWithError.m]

function idxError = getIdxOfTasksWithError(job)
% Function will return indices of tasks that thre an error

    errorCell = {job.Tasks(:).Error};
    idxError = find(~cellfun(@isempty, errorCell) | strcmp({job.Tasks(:).State}, 'failed'));

end
