# Supplementary material for: RoboEM: automated 3D flight tracing for synaptic-resolution connectomics
Source: Nat Methods. 2024 Mar 21;21(5):908–13. doi: 10.1038/s41592-024-02226-5 (PMC11093750; doi:10.1038/s41592-024-02226-5)
Supplement: Supplementary file 4 — Code for training and inference of RoboEM and for the analyses performed in this study. [file 41592_2024_2226_MOESM4_ESM.zip › roboem-code-rev2/auxiliaryMethods/+Cluster/restartTasksWithErrors.m]

function job = restartTasksWithErrors(job, cluster)
% Pass job object, will restart all tasks that had errors as new job pass
% 2nd argument is cluster object to be used
    
    idxError = Cluster.getIdxOfTasksWithError(job);
    if isempty(idxError)
        error('No task with error detected.')
    end
    inputCell = {job.Tasks(idxError).InputArguments};
    % Assumes all task in job execute the same function
    functionH = job.Tasks(1).Function;
    job = Cluster.startJob(functionH, inputCell, 'name', 'restartedTasks', 'cluster', cluster);

end
