# Supplementary material for: RoboEM: automated 3D flight tracing for synaptic-resolution connectomics
Source: Nat Methods. 2024 Mar 21;21(5):908–13. doi: 10.1038/s41592-024-02226-5 (PMC11093750; doi:10.1038/s41592-024-02226-5)
Supplement: Supplementary file 4 — Code for training and inference of RoboEM and for the analyses performed in this study. [file 41592_2024_2226_MOESM4_ESM.zip › roboem-code-rev2/auxiliaryMethods/+HDF5/hasDataset.m]

function hasDset = hasDataset(file, dsetName)
    % Written by
    %   Alessandro Motta <alessandro.motta@brain.mpg.de>
    
    if not(isempty(dsetName)) ...
            && startsWith(dsetName, '/')
        dsetName = dsetName(2:end);
    end
    
    hasDset = h5info(file);
    hasDset = {hasDset.Datasets.Name};
    hasDset = ismember(dsetName, hasDset);
end
