# Supplementary material for: RoboEM: automated 3D flight tracing for synaptic-resolution connectomics
Source: Nat Methods. 2024 Mar 21;21(5):908–13. doi: 10.1038/s41592-024-02226-5 (PMC11093750; doi:10.1038/s41592-024-02226-5)
Supplement: Supplementary file 4 — Code for training and inference of RoboEM and for the analyses performed in this study. [file 41592_2024_2226_MOESM4_ESM.zip › roboem-code-rev2/auxiliaryMethods/+HDF5/readCategorical.m]

function data = readCategorical(inFile, dset)
    % Written by
    %   Alessandro Motta <alessandro.motta@brain.mpg.de>
    catNames = HDF5.readCategories(inFile, dset);
    cats = uint8(0):uint8(numel(catNames) - 1);
    cats = categorical(cats, cats, catNames);
    
    data = h5read(inFile, dset);
    assert(isempty(data) || max(data(:)) < intmax(class(data)));
    data = reshape(cats(data + 1), size(data));
end
