# Supplementary material for: RoboEM: automated 3D flight tracing for synaptic-resolution connectomics
Source: Nat Methods. 2024 Mar 21;21(5):908–13. doi: 10.1038/s41592-024-02226-5 (PMC11093750; doi:10.1038/s41592-024-02226-5)
Supplement: Supplementary file 4 — Code for training and inference of RoboEM and for the analyses performed in this study. [file 41592_2024_2226_MOESM4_ESM.zip › roboem-code-rev2/auxiliaryMethods/+HDF5/readCategories.m]

function categories = readCategories(inFile, dset)
    % Written by
    %   Alessandro Motta <alessandro.motta@brain.mpg.de>
    
    try
        typeCount = h5readatt(inFile, dset, 'typeCount');
    catch
        % For backward compatibility, fall back to `maxTypeId`
        typeCount = h5readatt(inFile, dset, 'maxTypeId');
        typeCount = typeCount + 1;
    end
    
    categories = cell(1, typeCount);
    for curIdx = 1:typeCount
        curAttrName = sprintf('typeName%d', curIdx - 1);
        curTypeName = h5readatt(inFile, dset, curAttrName);
        categories{curIdx} = curTypeName;
    end
end
