# Supplementary material for: RoboEM: automated 3D flight tracing for synaptic-resolution connectomics
Source: Nat Methods. 2024 Mar 21;21(5):908–13. doi: 10.1038/s41592-024-02226-5 (PMC11093750; doi:10.1038/s41592-024-02226-5)
Supplement: Supplementary file 4 — Code for training and inference of RoboEM and for the analyses performed in this study. [file 41592_2024_2226_MOESM4_ESM.zip › roboem-code-rev2/auxiliaryMethods/+HDF5/writeCategorical.m]

function writeCategorical(outFile, dset, data)
    % Written by
    %   Alessandro Motta <alessandro.motta@brain.mpg.de>
    assert(iscategorical(data));
    assert(not(any(isundefined(data(:)))));
    
    typeNames = categories(data);
    assert(numel(typeNames) <= intmax('uint8'));
    typeCount = uint8(numel(typeNames));
    
    % IMPORTANT(amotta): uint8(categorical(uint8(x))) does not return x!
    % Instead, it returns one-based category indices. Change to zero-based!
    data = uint8(data);
    assert(all(data(:)));
    data = data - 1;
    
    numericToHdf5(outFile, dset, data);
    h5writeatt(outFile, dset, 'typeCount', typeCount);
    
    for curIdx = 1:typeCount
        curTypeName = typeNames{curIdx};
        curAttrName = sprintf('typeName%d', curIdx - 1);
        h5writeatt(outFile, dset, curAttrName, curTypeName);
    end
end
