# Supplementary material for: RoboEM: automated 3D flight tracing for synaptic-resolution connectomics
Source: Nat Methods. 2024 Mar 21;21(5):908–13. doi: 10.1038/s41592-024-02226-5 (PMC11093750; doi:10.1038/s41592-024-02226-5)
Supplement: Supplementary file 4 — Code for training and inference of RoboEM and for the analyses performed in this study. [file 41592_2024_2226_MOESM4_ESM.zip › roboem-code-rev2/auxiliaryMethods/+Skeleton/appendRunInfoToDescription.m]

function skel = appendRunInfoToDescription(skel, info)
%APPENDRUNINFOTODESCRIPTION Append a run info string to the skeleton
% desription.
%
% INPUT skel: skeleton object
%       info: struct
%           see output of Util.runInfo()
%
% OUTPUT skel: skeleton object
%           The updated skeleton object with the run info appended to the
%           description.
%
% see also Util.formatRunInfoForSkel
%
% Author: Benedikt Staffler <benedikt.staffler@brain.mpg.de>

skel = skel.setDescription(Util.formatRunInfoForSkel(info), ...
    'append', true, 'no_formatting', true);

end
