# Supplementary material for: RoboEM: automated 3D flight tracing for synaptic-resolution connectomics
Source: Nat Methods. 2024 Mar 21;21(5):908–13. doi: 10.1038/s41592-024-02226-5 (PMC11093750; doi:10.1038/s41592-024-02226-5)
Supplement: Supplementary file 4 — Code for training and inference of RoboEM and for the analyses performed in this study. [file 41592_2024_2226_MOESM4_ESM.zip › roboem-code-rev2/auxiliaryMethods/+Skeleton/getSegmentIdsOfNodes.m]

function segIds = getSegmentIdsOfNodes(param, coords, nhood, varargin)
    % GETSEGMENTIDS
    %   Gets the global segment IDs for each of the points
    %   specified in coords.
    %
    % IMPORTANT
    %   In contrast to getSkelSegmentIDs, this function is
    %   ready to be used with the pipeline repository!
    %
    % param
    %   Parameter structure thath was produced with
    %   run configuration.m
    %
    % coords
    %   Nx3 matrix of doubles. Each row corresponds to a
    %   position vector in global coordinates.
    %
    % nhood
    %   Scalar that indicates the size of the neighbour-
    %   hood. If, for example,
    %
    %   * nhood = 0, only the segment IDs at the specified
    %     locations are returned,
    %   * nhood = 26, the segment IDs for the specified
    %     locations and the 26 neighbouring voxels are returned.
    % 
    % varargin:
    %    segArgs: arguments to be passed to Seg.Global.getSegIds
    %             e.g. to use parallelization, pass:
    %             getSegmentIdsOfNodes(param, coords, nhood, ...
    %                                  'segArgs', ....
    %                                  {[], 'parallel', true})
    %
    % segIds
    %   Nx(1 + nhood) array of global segment IDs. The entries
    %   are zero if the point lies on a border and -1 if the
    %   point is outside the segmented bounding box.
    %
    % Written by
    %   Alessandro Motta <alessandro.motta@brain.mpg.de>
    %   Martin Schmidt <martin.schmidt@brain.mpg.de>

    opts = struct();
    opts.segArgs = {};
    opts = Util.modifyStruct(opts, varargin{:});    

    if ~exist('nhood', 'var') || isempty(nhood)
        nhood = 0;
    end

    assert(size(coords, 2) == 3);
    
    box = param.bbox;
    
    sideLen = (nhood + 1) ^ (1 / 3);
    assert(sideLen == round(sideLen));
    
    off = cell(1, 1, 1, 3);
   [off{:}] = ndgrid(1:sideLen, 1:sideLen, 1:sideLen);
    off = cell2mat(off) - (sideLen - 1) / 2 - 1;
    off = reshape(off, 1, [], 3);
    
    coords = reshape(coords, [], 1, 3);
    coords = reshape(coords + off, [], 3);
    
    % build mask for valid coords
    mask =  ...
        all(bsxfun(@ge, coords, box(:, 1)'), 2) ...
      & all(bsxfun(@le, coords, box(:, 2)'), 2);
    
    % prepare output
    coordCount = size(coords, 1);
    segIds = nan(coordCount, 1);
    
    % lookup segment IDs for valid coordinates
    segIds(mask) = Seg.Global.getSegIds(param, coords(mask, :), opts.segArgs{:});
    
    % set invalid coordinates to minus one
    segIds(~mask) = -1;
    
    segIds = reshape(segIds, [], 1 + nhood);
end
