# Supplementary material for: RoboEM: automated 3D flight tracing for synaptic-resolution connectomics
Source: Nat Methods. 2024 Mar 21;21(5):908–13. doi: 10.1038/s41592-024-02226-5 (PMC11093750; doi:10.1038/s41592-024-02226-5)
Supplement: Supplementary file 4 — Code for training and inference of RoboEM and for the analyses performed in this study. [file 41592_2024_2226_MOESM4_ESM.zip › roboem-code-rev2/auxiliaryMethods/+Skeleton/setDescriptionFromRunInfo.m]

function skel = setDescriptionFromRunInfo(skel, runInfo, descStruct, varargin)
    % skel = setDescriptionFromRunInfo(skel, runInfo, descStruct)
    %   Sets the skeleton's description based on the `runInfo` struct
    %   generated using `Util.runInfo`.
    %   If descStruct (struct, optional) is passed, struct fields
    %   and values are parsed to markdown text and appended to
    %   the description.
    %
    % Written by
    %   Alessandro Motta <alessandro.motta@brain.mpg.de>
    
    opts = struct();
    opts.append = false;
    opts = Util.modifyStruct(opts, varargin{:});
   
    skel = skel.setDescription(sprintf( ...
        '%s (%s)', runInfo.filename, runInfo.git_repos{1}.hash), 'append', opts.append);
    if exist('descStruct', 'var') && ~isempty(descStruct) && isstruct(descStruct)
        skel = Skeleton.setDescriptionFromStruct(skel, descStruct, 'append', true);
    end
end
