# Supplementary material for: RoboEM: automated 3D flight tracing for synaptic-resolution connectomics
Source: Nat Methods. 2024 Mar 21;21(5):908–13. doi: 10.1038/s41592-024-02226-5 (PMC11093750; doi:10.1038/s41592-024-02226-5)
Supplement: Supplementary file 4 — Code for training and inference of RoboEM and for the analyses performed in this study. [file 41592_2024_2226_MOESM4_ESM.zip › roboem-code-rev2/auxiliaryMethods/+Skeleton/setParams4Pipeline.m]

function skel = setParams4Pipeline(skel, param)
    % Written by
    %   Alessandro Motta <alessandro.motta@brain.mpg.de>
    
    vxSize = param.raw.voxelSize;
    if isfield(param, 'mag'); vxSize = vxSize ./ param.mag; end
    skel = skel.setParams(param.experimentName, vxSize, 1);
end
