# Supplementary material for: RoboEM: automated 3D flight tracing for synaptic-resolution connectomics
Source: Nat Methods. 2024 Mar 21;21(5):908–13. doi: 10.1038/s41592-024-02226-5 (PMC11093750; doi:10.1038/s41592-024-02226-5)
Supplement: Supplementary file 4 — Code for training and inference of RoboEM and for the analyses performed in this study. [file 41592_2024_2226_MOESM4_ESM.zip › roboem-code-rev2/auxiliaryMethods/+Util/addFilesep.m]

function [ path ] = addFilesep( path )
%ADDFILESEP Add a file separator at the end of a path if it does not
%already have one.
% INPUT path: A path string.
% OUTPUT path: The input string containing a fileseparator at the end.
% Author: Benedikt Staffler <benedikt.staffler@brain.mpg.de>

if ~strcmp(path(end),filesep)
    path = [path filesep];
end

end
