# Supplementary material for: RoboEM: automated 3D flight tracing for synaptic-resolution connectomics
Source: Nat Methods. 2024 Mar 21;21(5):908–13. doi: 10.1038/s41592-024-02226-5 (PMC11093750; doi:10.1038/s41592-024-02226-5)
Supplement: Supplementary file 4 — Code for training and inference of RoboEM and for the analyses performed in this study. [file 41592_2024_2226_MOESM4_ESM.zip › roboem-code-rev2/auxiliaryMethods/+Util/argmax.m]

function [maxIdx] = argmax(A, varargin)
% Returns maxIdx:
%   [~, maxIdx] = max(A, varargin{:});
% Use e.g. in array/cellfun, when you only want 1
% output as input to sth else.
%
% Written by
%   Martin Schmidt <martin.schmidt@brain.mpg.de>
[~, maxIdx] = max(A, varargin{:});

end
