# Supplementary material for: RoboEM: automated 3D flight tracing for synaptic-resolution connectomics
Source: Nat Methods. 2024 Mar 21;21(5):908–13. doi: 10.1038/s41592-024-02226-5 (PMC11093750; doi:10.1038/s41592-024-02226-5)
Supplement: Supplementary file 4 — Code for training and inference of RoboEM and for the analyses performed in this study. [file 41592_2024_2226_MOESM4_ESM.zip › roboem-code-rev2/auxiliaryMethods/+Util/camelToSnakeCase.m]

function snake = camelToSnakeCase(camel, separator)
    % Written by
    %   Alessandro Motta <alessandro.motta@brain.mpg.de>
    if not(exist('separator', 'var'))
        separator = '_';
    end

    assert(ischar(separator));

    camel(1) = lower(camel(1));
    lens = find(camel == upper(camel));
    lens = [lens, numel(camel) + 1];
    lens = [lens(1) - 1, diff(lens)];

    snake = mat2cell(camel, 1, lens);
    snake = cellfun(@lower, snake, 'UniformOutput', false);
    snake = strjoin(snake, separator);
end
