# Supplementary material for: RoboEM: automated 3D flight tracing for synaptic-resolution connectomics
Source: Nat Methods. 2024 Mar 21;21(5):908–13. doi: 10.1038/s41592-024-02226-5 (PMC11093750; doi:10.1038/s41592-024-02226-5)
Supplement: Supplementary file 4 — Code for training and inference of RoboEM and for the analyses performed in this study. [file 41592_2024_2226_MOESM4_ESM.zip › roboem-code-rev2/auxiliaryMethods/+Util/cellCat.m]

function [cellCatOut] = cellCat(dim, cellIn)
% [cCatOut] = cellCat(dim, cellIn)
%   
% Takes in a cell and performs cat(dim, cellIn{:}). Allows to shorten the
% lines:
%    a = cellfun(@func, someCell, 'uni', false);
%    a = cat(1, a{:});
% to:
%    a = Util.cellCat(1, cellfun(@func, someCell));
%
% Input arguments
%    dim
%        dimension along which to concatenate
%     
%    cellIn
%        cell to concatenate
%
% Written by
%   Martin Schmidt <martin.schmidt@brain.mpg.de>
cellCatOut = cat(dim, cellIn{:});

end
