# Supplementary material for: RoboEM: automated 3D flight tracing for synaptic-resolution connectomics
Source: Nat Methods. 2024 Mar 21;21(5):908–13. doi: 10.1038/s41592-024-02226-5 (PMC11093750; doi:10.1038/s41592-024-02226-5)
Supplement: Supplementary file 4 — Code for training and inference of RoboEM and for the analyses performed in this study. [file 41592_2024_2226_MOESM4_ESM.zip › roboem-code-rev2/auxiliaryMethods/+Util/cellVertCat.m]

function [cellCatOut] = cellVertCat(cellIn)
% [cellCatOut] = cellVertCat(cellIn)
% 
% cf. docs for Util.cellCat(2, cellIn)
%
% Written by
%   Martin Schmidt <martin.schmidt@brain.mpg.de>
cellCatOut = Util.cellCat(1, cellIn);

end
