# Supplementary material for: RoboEM: automated 3D flight tracing for synaptic-resolution connectomics
Source: Nat Methods. 2024 Mar 21;21(5):908–13. doi: 10.1038/s41592-024-02226-5 (PMC11093750; doi:10.1038/s41592-024-02226-5)
Supplement: Supplementary file 4 — Code for training and inference of RoboEM and for the analyses performed in this study. [file 41592_2024_2226_MOESM4_ESM.zip › roboem-code-rev2/auxiliaryMethods/+Util/char.m]

function [variableAsChar] = char(variable)
% This function turns any variable into a char (via the disp fct)
% (additional whitespace appended by disp fct is removed)
%
% [variableAsChar] = char(variable)
% Input:
%   variable: any type that can be passed to Matlab's builtin
%             'disp' function
%   
% Output:
%   variableAsChar: char output of 'disp' function with
%                   appended whitespaces removed
% 
% Author:
%   Martin Schmidt <martin.schmidt@brain.mpg.de>

variableAsChar = regexprep( ...
            evalc('disp(variable)'), ...
            '[\s]*$', '');

end
