# Supplementary material for: RoboEM: automated 3D flight tracing for synaptic-resolution connectomics
Source: Nat Methods. 2024 Mar 21;21(5):908–13. doi: 10.1038/s41592-024-02226-5 (PMC11093750; doi:10.1038/s41592-024-02226-5)
Supplement: Supplementary file 4 — Code for training and inference of RoboEM and for the analyses performed in this study. [file 41592_2024_2226_MOESM4_ESM.zip › roboem-code-rev2/auxiliaryMethods/+Util/clear.m]

function clear(varargin)
    % Written by
    %   Alessandro Motta <alessandro.motta@brain.mpg.de>    
    varNames = arrayfun(@inputname, 1:nargin, 'UniformOutput', false);
    emptyMask = cellfun(@isempty, varNames);
    
    if any(emptyMask)
        emptyIdx = find(emptyMask, 1);
        error('Input %d is not a variable', emptyIdx);
    end
    
    expression = [{'clear'}, varNames];
    expression = strjoin(expression);
    
    evalin('caller', expression);
end
