# Supplementary material for: RoboEM: automated 3D flight tracing for synaptic-resolution connectomics
Source: Nat Methods. 2024 Mar 21;21(5):908–13. doi: 10.1038/s41592-024-02226-5 (PMC11093750; doi:10.1038/s41592-024-02226-5)
Supplement: Supplementary file 4 — Code for training and inference of RoboEM and for the analyses performed in this study. [file 41592_2024_2226_MOESM4_ESM.zip › roboem-code-rev2/auxiliaryMethods/+Util/convertCell2Array.m]

function [ numberArray ] = convertCell2Array( inputCellArray )
%Checks the size of cell Array, concatenate in dim1 if larger than 1 and
%convert to normal array if size 1
if length(inputCellArray)==1
    numberArray=inputCellArray{1};
else
    numberArray=cat(1,inputCellArray{:});
end

end
