# Supplementary material for: RoboEM: automated 3D flight tracing for synaptic-resolution connectomics
Source: Nat Methods. 2024 Mar 21;21(5):908–13. doi: 10.1038/s41592-024-02226-5 (PMC11093750; doi:10.1038/s41592-024-02226-5)
Supplement: Supplementary file 4 — Code for training and inference of RoboEM and for the analyses performed in this study. [file 41592_2024_2226_MOESM4_ESM.zip › roboem-code-rev2/auxiliaryMethods/+Util/convertIndRef.m]

function [ idx ] = convertIndRef( idx, bboxOld, bboxNew )
%CONVERTINDREF Convert the reference bounding box of linear indices.
% INPUT idx: [Nx1] int array of linear indices w.r.t to bboxOld.
%       bboxOld: [3x2] int bounding box of current indices.
%       bboxNew: [3x2] int of boundinb box to which indices are transfered.
% OUTPUT idx: [Nx1] int array of linear indices w.r.t. to bboxNew.
% Author: Benedikt Staffler <benedikt.staffler@brain.mpg.de>

%calculate subscripts from indices
sizOld = diff(bboxOld') + 1;
x = cell(length(sizOld),1);
[x{:}] = ind2sub(sizOld,idx);

%translate x to new zero of cube and calculate linear indices
x = arrayfun(@(u,v) u{1} + v,x,bboxOld(:,1) - bboxNew(:,1), ...
    'UniformOutput',false);
sizNew = diff(bboxNew') + 1;
idx = sub2ind(sizNew,x{:});

end
