# Supplementary material for: RoboEM: automated 3D flight tracing for synaptic-resolution connectomics
Source: Nat Methods. 2024 Mar 21;21(5):908–13. doi: 10.1038/s41592-024-02226-5 (PMC11093750; doi:10.1038/s41592-024-02226-5)
Supplement: Supplementary file 4 — Code for training and inference of RoboEM and for the analyses performed in this study. [file 41592_2024_2226_MOESM4_ESM.zip › roboem-code-rev2/auxiliaryMethods/+Util/convertToRow.m]

function [ vector ] = convertToRow( vector )
%CONVERTTOCOLUMN Short Method to convert to column vector needed in for
%loops
% Author: Ali Karimi <ali.karimi@brain.mpg.de>
assert(isvector(vector),'The input is not a vector');
if ~isrow(vector)
    vector=vector';
end
end
