# Supplementary material for: RoboEM: automated 3D flight tracing for synaptic-resolution connectomics
Source: Nat Methods. 2024 Mar 21;21(5):908–13. doi: 10.1038/s41592-024-02226-5 (PMC11093750; doi:10.1038/s41592-024-02226-5)
Supplement: Supplementary file 4 — Code for training and inference of RoboEM and for the analyses performed in this study. [file 41592_2024_2226_MOESM4_ESM.zip › roboem-code-rev2/auxiliaryMethods/+Util/deal2varargout.m]

function [varargout] = deal2varargout(inArr)
% [varargout] = deal2varargout(inArr)
% 
% Distribute a 1D (cell) array to varargout.
% (if not 1D, it is flattened here)
% Use to make assignments like these (A: 1D (cell) array):
%   structArr = struct();
%   [structArr(1:numel(A)).A] = Util.deal2varargout(A);
% such that 
%    structArr(i).A = A(i) # (in case of A being an array)
% or        
%    structArr(i).A = A{i} # (in case of A being a cell array)
%
% Relation to Matlab's deal function: 
%   If A is already a cell array, this is equivalent to Matlabs
%   deal() function:
%    [structArr(1:numel(A)).A] = deal(A{:});
%   which is (since Matlab v7.0) the same as:
%    [structArr(1:numel(A).A)] = A{:};
%   However, if A is a standard array, we would have to write
%   the following 2 lines to distribute the values:
%    tmpA = num2cell(A);
%    [structArr(1:numel(A)).A] = tmpA{:};
%      
%
% Written by
%   Martin Schmidt <martin.schmidt@brain.mpg.de>
if iscell(inArr)
    varargout = inArr(:);
else
    varargout = num2cell(inArr(:));
end

end
