# Supplementary material for: RoboEM: automated 3D flight tracing for synaptic-resolution connectomics
Source: Nat Methods. 2024 Mar 21;21(5):908–13. doi: 10.1038/s41592-024-02226-5 (PMC11093750; doi:10.1038/s41592-024-02226-5)
Supplement: Supplementary file 4 — Code for training and inference of RoboEM and for the analyses performed in this study. [file 41592_2024_2226_MOESM4_ESM.zip › roboem-code-rev2/auxiliaryMethods/+Util/getDuplicateMask.m]

function [dupMask] = getDuplicateMask(A, varargin)
% dupMask = getDuplicateMask(A, varargin)
% Return mask of all duplicate entries in array A. Additional arguments are
% passed on to the call to unique.
% Example: 
%     getDuplicateMask([1, 2, 3, 1, 3])
% Returns:
%     dupMask = [1, 0, 1, 1, 1]'
% So, in order to only keep all non-duplicated elements (or rows if 'rows' is passed)
% of an array A, run:
%      A_nonDups = A(~getDuplicateMask(A));
% Note that in contrast to A_uq2 = unique(A), duplicate elements are filtered completely!
%
% Input:
%   A: N-D array   | Find duplicates in this array
%   varargin:      | Passed on to unique, cf docs of unique Matlab builtin.
%                    (If 'rows' is passed, returned indices are with respect
%                     to columns)
%
% Output:
%   dupMask: Mask of all duplicate entries.
%
% Written by
%   Martin Schmidt <martin.schmidt@brain.mpg.de>

[~, ~, iNUq] = unique(A, varargin{:});
dupMask = ismember(iNUq, find(accumarray(iNUq, 1) > 1));

end
