# Supplementary material for: RoboEM: automated 3D flight tracing for synaptic-resolution connectomics
Source: Nat Methods. 2024 Mar 21;21(5):908–13. doi: 10.1038/s41592-024-02226-5 (PMC11093750; doi:10.1038/s41592-024-02226-5)
Supplement: Supplementary file 4 — Code for training and inference of RoboEM and for the analyses performed in this study. [file 41592_2024_2226_MOESM4_ESM.zip › roboem-code-rev2/auxiliaryMethods/+Util/getOpenFigures.m]

function figHandles = getOpenFigures()
% source: 
% https://stackoverflow.com/questions/4540604/how-do-i-get-the-handles-of-all-open-figures-in-matlab
figHandles = findall(groot, 'Type', 'figure');

% NOTE(mschmidt): figures are returned in reverse order
%                 let's return them in the original order:
figHandles = figHandles(end:-1:1);

end
