# Supplementary material for: RoboEM: automated 3D flight tracing for synaptic-resolution connectomics
Source: Nat Methods. 2024 Mar 21;21(5):908–13. doi: 10.1038/s41592-024-02226-5 (PMC11093750; doi:10.1038/s41592-024-02226-5)
Supplement: Supplementary file 4 — Code for training and inference of RoboEM and for the analyses performed in this study. [file 41592_2024_2226_MOESM4_ESM.zip › roboem-code-rev2/auxiliaryMethods/+Util/getPool.m]

function pool = getPool(numWorkers)
% pool = getPool(numWorkers)
% Returns a local pool with numWorkers workers.
%
% Input:
%   numWorkers: (int) Number of workers.
%                     Defaults to number of cores.
%
% Output:
%   pool: parallel processing pool
%
% Written by
%   Martin Schmidt <martin.schmidt@brain.mpg.de>

if ~exist('numWorkers', 'Var') || isempty(numWorkers)
    numWorkers = feature('numcores');
end

pool = gcp('nocreate');
if ~isempty(pool)
    if pool.NumWorkers == numWorkers
        return;
    else
        delete(pool);
        pool = [];
    end
end

if isempty(pool)
    pool = parpool('local', numWorkers);
end

end
