# Supplementary material for: RoboEM: automated 3D flight tracing for synaptic-resolution connectomics
Source: Nat Methods. 2024 Mar 21;21(5):908–13. doi: 10.1038/s41592-024-02226-5 (PMC11093750; doi:10.1038/s41592-024-02226-5)
Supplement: Supplementary file 4 — Code for training and inference of RoboEM and for the analyses performed in this study. [file 41592_2024_2226_MOESM4_ESM.zip › roboem-code-rev2/auxiliaryMethods/+Util/getTempDir.m]

function tempDir = getTempDir()
    % tempDir = getTempDir()
    %   Gets the path to the directory of temporary files.
    %   On GABA or Cobra, it uses the scratch directory.
    %
    % Written by
    %   Alessandro Motta <alessandro.motta@brain.mpg.de>
    
    % default
    tempDir = tempdir();
    
    % use default if not UNIX
    if ~isunix || ismac; return; end
    
    % check for GABA
    [code, host] = runShell('hostname');
    if code ~= 0; return; end

    % remove trailing whitespaces (line breaks, nulls, etc.)
    host = deblank(host);
    
    if strncmpi(host, 'gaba', 4) % gaba
        tempDir = ['/tmpscratch/', getenv('USER'), '/'];
    elseif not(isempty(regexp(host, '^co(bra)?\d*$', 'once')))... % cobra
        | not(isempty(regexp(host, '^raven\d*$', 'once'))) % raven
        % See also regular expression in +Cluster/config.m
        tempDir = ['/ptmp/', getenv('USER'), '/'];
    end
end
