# Supplementary material for: RoboEM: automated 3D flight tracing for synaptic-resolution connectomics
Source: Nat Methods. 2024 Mar 21;21(5):908–13. doi: 10.1038/s41592-024-02226-5 (PMC11093750; doi:10.1038/s41592-024-02226-5)
Supplement: Supplementary file 4 — Code for training and inference of RoboEM and for the analyses performed in this study. [file 41592_2024_2226_MOESM4_ESM.zip › roboem-code-rev2/auxiliaryMethods/+Util/groupsummary.m]

function varargout = groupsummary(varargin)
% Rudimentary implementation of Matlab's builtin groupsummary
% for older version of Matlab (auto-dispatched to builtin if available)
% For detailed documentation cf Matlab's groupsummary. Currently supported
% in older Matlab versions:
%
%   G = groupsummary(T, groupvars, method)
%
% Input:
%   T:          [table]
%   groupvars:  [cellstring]        variables to be grouped
%   method:     [char/cellstring/{fhandles}]
%                                   methods to be run
%                                   this is prepended by @ and has to
%                                   respresent a function handle
%                                  (turned into fhandle by eval call, 
%                                   so can terribly fail!)
%                                   or alternatively is already a fhandle
%
% Output:
%   G:         [table]
%    -> variables: groupvars, 'GroupCount', 
%                  nongroupvars_method (all combinations)
%
% Written by
%   Martin Schmidt <martin.schmidt@brain.mpg.de>

varargout = cell(nargout, 1);
if verLessThan('matlab', '9.4')
    assert(nargin >= 2);
    T = varargin{1};
    groupvars = varargin{2};
    nonGroupvars = setdiff(T.Properties.VariableNames, groupvars);
    [gId, tId] = findgroups(T(:, groupvars));
    tId.GroupCount = accumarray(gId, 1);
    if nargin >= 3
        if ~iscell(varargin{3})
            method = varargin(3);
        else
            method = varargin{3};
        end

        % Generate/Copy associated function handle
        methodH = {};
        for k = 1:numel(method)
            if ischar(method{k})
                methodH{k} = eval(['@' method{k}]);
            else
                assert(isa(method{k},'function_handle'))
                methodH{k} = method{k};
                method{k} = func2str(method{k});
            end
        end

        for k = 1:numel(method)
            for l = 1:numel(nonGroupvars)
                curVar = nonGroupvars{l};
                tId.([method{k} '_' curVar]) = splitapply(methodH{k}, T.(curVar), gId);
            end
        end
    end
    varargout{1} = tId;
else
    [varargout{:}] = groupsummary(varargin{:});
end

end
