# Supplementary material for: RoboEM: automated 3D flight tracing for synaptic-resolution connectomics
Source: Nat Methods. 2024 Mar 21;21(5):908–13. doi: 10.1038/s41592-024-02226-5 (PMC11093750; doi:10.1038/s41592-024-02226-5)
Supplement: Supplementary file 4 — Code for training and inference of RoboEM and for the analyses performed in this study. [file 41592_2024_2226_MOESM4_ESM.zip › roboem-code-rev2/auxiliaryMethods/+Util/indToSubMat.m]

function subMat = indToSubMat(size, ind)
    dimCount = numel(size);
    
    % convert indices to subscripts
    subMat = cell(dimCount, 1);
   [subMat{:}] = ind2sub(size, ind);
    
    % build matrix
    subMat = horzcat(subMat{:});
end
