# Supplementary material for: RoboEM: automated 3D flight tracing for synaptic-resolution connectomics
Source: Nat Methods. 2024 Mar 21;21(5):908–13. doi: 10.1038/s41592-024-02226-5 (PMC11093750; doi:10.1038/s41592-024-02226-5)
Supplement: Supplementary file 4 — Code for training and inference of RoboEM and for the analyses performed in this study. [file 41592_2024_2226_MOESM4_ESM.zip › roboem-code-rev2/auxiliaryMethods/+Util/isLocal.m]

function flag = isLocal()
% Minimalistic function to find whether you are on local machine or gaba
%   Output: Boolean that is true if you are local and false if you are on gaba
%   Author: 
%           Sahil Loomba <sahil.loomba@brain.mpg.de>
    root = matlabroot;
    flag = isempty(regexpi(root,'gaba')) & isempty(regexpi(root,'garching'));
end
