# Supplementary material for: RoboEM: automated 3D flight tracing for synaptic-resolution connectomics
Source: Nat Methods. 2024 Mar 21;21(5):908–13. doi: 10.1038/s41592-024-02226-5 (PMC11093750; doi:10.1038/s41592-024-02226-5)
Supplement: Supplementary file 4 — Code for training and inference of RoboEM and for the analyses performed in this study. [file 41592_2024_2226_MOESM4_ESM.zip › roboem-code-rev2/auxiliaryMethods/+Util/jobProgressBar.m]

function success = jobProgressBar(job, updateInterval)
% Progressbar for a cluster job.
% Author: Martin Schmidt <martin.schmidt@brain.mpg.de>
if ~exist('updateInterval', 'var')
     updateInterval = 30;
end
tic;
numFailed = 0;
numFailTol = 10; % if a matlab file is written while job is accessed, this 
                 % can lead to an error; hence, we allow up to 10 errors to
                 % happen, before throwing an exception
success = true;
while true
    jobStates = {};
    errors = {};
    try
        jobStates = {job.Tasks.State};
        errors = {job.Tasks.ErrorIdentifier};
    catch exception
        numFailed = numFailed + 1;
        if numFailed > numFailTol
            throw(exception);
        end
    end

    if success && numel(errors) > 0 && sum(~cellfun(@isempty, errors)) > 0
        success = false;
    end
    
    if numel(jobStates) > 0 && numel(errors) > 0
        numFinished = sum(strcmp(jobStates, 'finished'));
        numPending = sum(strcmp(jobStates, 'pending'));
        numRunning = sum(strcmp(jobStates, 'running'));
        errorsUq = unique(errors);
        numFailed = sum(~cellfun(@isempty, errors));
        numJobs = numel(jobStates);
        infoString = sprintf( ...
            [' (%d (%.1f%%%%) pending, %d (%.1f%%%%) running, ' ...
               '%d failed (%.1f%%%%), errors: %s)'], ...
            numPending, numPending./numJobs*100, ...
            numRunning, numRunning./numJobs*100, ...
            numFailed, numFailed./numJobs*100, ...
            strjoin(errorsUq, ', '));
        Util.progressBar(numFinished, numJobs, infoString);
        if numFinished == numJobs
            break;
        end
    end
    
    pause(updateInterval);
end
end
