# Supplementary material for: RoboEM: automated 3D flight tracing for synaptic-resolution connectomics
Source: Nat Methods. 2024 Mar 21;21(5):908–13. doi: 10.1038/s41592-024-02226-5 (PMC11093750; doi:10.1038/s41592-024-02226-5)
Supplement: Supplementary file 4 — Code for training and inference of RoboEM and for the analyses performed in this study. [file 41592_2024_2226_MOESM4_ESM.zip › roboem-code-rev2/auxiliaryMethods/+Util/maxReqInt.m]

function [ class ] = maxReqInt( uint )
%MAXREQINT Determine the largest required unsigned integer class.
% INPUT uint: Array of integers. The maximum value is used to determine the
%           required integer class.
% OUTPUT class: String specifying the class.
% Author: Benedikt Staffler <benedikt.staffler@brain.mpg.de>

m = max(uint);

if m <= intmax('uint8')
    class = 'uint8';
elseif m <= intmax('uint16')
    class = 'uint16';
elseif m <= intmax('uint32')
    class = 'uint32';
elseif m <= intmax('uint64')
    class = 'uint64';
else
    error('Integer too large to fit in predefined integer class.');
end
    
end
