# Supplementary material for: RoboEM: automated 3D flight tracing for synaptic-resolution connectomics
Source: Nat Methods. 2024 Mar 21;21(5):908–13. doi: 10.1038/s41592-024-02226-5 (PMC11093750; doi:10.1038/s41592-024-02226-5)
Supplement: Supplementary file 4 — Code for training and inference of RoboEM and for the analyses performed in this study. [file 41592_2024_2226_MOESM4_ESM.zip › roboem-code-rev2/auxiliaryMethods/+Util/mirrorPad2.m]

function [pad_img,mask] = mirrorPad2(img,padsize)

%example for mirror padding 13.09.16 by PL
% changed 29.12.16 by MBei

%define padsize in px
if nargin < 2 || isempty(padsize)
    padsize = 2000;
end
switch numel(padsize)
    case 1
        padsize = repmat(padsize/2,2,2);
    case 2
        padsize = [padsize(1)/2,padsize(1)/2;padsize(2)/2,padsize(2)/2];
    case 4
    otherwise
        error('Padsize has %d elements, but only 1, 2 and 4 elements are allowed',numel(padsize))
end
% img = zeros(100,'uint8');
% img(30:50,10:30) = 1;
% img(45:65,15:35) = 1;
% img(60:80,3:23) = 1;
siz = [2047,3070];
% pad_img = zeros(size(img,1)+sum(padsize(1,:)),size(img,2)+sum(padsize(2,:)),'uint8');

% dimg = padarray((diff((diff(int8(img),1,1)),1,2)),[1,1],'pre');
mask = imclose(img ~= 0,strel('square',3));
dimg = diff(int8(padarray(mask,[1 0],'pre')),1,1)>0|flipud(diff(int8(padarray(flipud(mask),[1 0],'pre')),1,1))>0;
dimg = diff(padarray(dimg,[0 1],'pre'),1,2)>0|fliplr(diff(padarray(fliplr(dimg),[0 1],'pre'),1,2))>0;
% figure;imagesc((mask))
% figure;imagesc(dimg)
% figure;imagesc(img),axis equal

[x,y] = find(dimg);
% ixy = convhull(x,y);
% x = x(ixy(1:end-1));
% y = y(ixy(1:end-1));
xy = sortrows([x,y]);
% dimg2 = dimg *0;
% dimg2(sub2ind(size(dimg2),xy(:,1),xy(:,2))) = 1;
% figure;imagesc(dimg2)
counter = 1;
while counter <= 10
    
    if  sum(sum(mask(xy(1,1):min(size(mask,1),xy(1,1) + siz(1)-1), xy(1,2):min(size(mask,2),xy(1,2) + siz(2)-1)))) == prod(siz)
        subimgs(counter,:) = xy(1,:);
        %         mask(xy(1,1):xy(1,1) + siz(1)-1,xy(1,2): xy(1,2) + siz(2)-1) = 0;
        xy(xy(:,1) < xy(1,1) + siz(1) & xy(:,1) >= xy(1,1) & xy(:,2) <= xy(1,2) + siz(2) & xy(:,2) >= xy(1,2),:) = [];
        counter = counter +1;
        '1'
    elseif sum(sum(mask(xy(1,1):min(size(mask,1),xy(1,1) + siz(1)-1), xy(1,2):-1:max(1,xy(1,2) - siz(2)+1)))) == prod(siz)
        subimgs(counter,:) = xy(1,:)-[0 siz(2)-1];
        xy(xy(:,1) < xy(1,1) + siz(1) & xy(:,1) >= xy(1,1) & xy(:,2) > xy(1,2) - siz(2) & xy(:,2) <= xy(1,2),:) = [];
        '2'
        counter = counter +1;
    elseif sum(sum(mask(xy(1,1):-1:max(1,xy(1,1) - siz(1)+1), xy(1,2):-1:max(1,xy(1,2) - siz(2)+1)))) == prod(siz)
        subimgs(counter,:) = xy(1,:) - siz+1;
        xy(xy(:,1) > xy(1,1) - siz(1) & xy(:,1) <= xy(1,1) & xy(:,2) > xy(1,2) - siz(2) & xy(:,2) <= xy(1,2),:) = [];
        '3'
        counter = counter +1;
    else
        xy(1,:) = [];
    end
end


pad_img(padsize(1,1)+1:padsize(1,1)+size(img,1),padsize(2,1)+1:padsize(2,1)+size(img,2)) = img;
mask = pad_img ~= 0;

[Y,X] = meshgrid(1:size(pad_img,2),1:size(pad_img,1));   %create coordinate matrices for image

flag = true;
counter = 1;
while flag    % this while loop unfortunately is necessary if padded area is larger than image, hence padding has to be done over and over
    display(sprintf('Iteration %d',counter))
    counter = counter + 1;
    mask2 = pad_img ~= 0;
    [img_dist,ind_dist] = bwdist(mask2,'euclidean');    % get distances and index to next nonzero pixel
    if all(img_dist(~mask2(:))== 1)  % if only single pixels with a value of zero remain, give them the mean value of the image (otherwise it might end in a loop if two such pixels oppose each other)
        pad_img(~mask2(:)) = mean(pad_img(:));
        break
    end
    [XX,YY] = ind2sub(size(pad_img),ind_dist);    % transform indices to next nonzero pixel into coordinates
    
    newX = X(:)+[XX(:)-X(:)]*2;
    newY = Y(:)+[YY(:)-Y(:)]*2;
    if any(newX < 1 | newX > size(pad_img,1)) || any(newY < 1 | newY > size(pad_img,2)) % || any(pad_img(newX,newY)==0)
        %      zeroind = find(pad_img(newX,newY)
        newX(newX < 1 | newX > size(pad_img,1)) = NaN;
        newY(newY < 1 | newY > size(pad_img,2)) = NaN;
    else
        flag = false;
    end
    ind = sub2ind(size(pad_img),newX,newY);  % calculate for each image coordinate the vector that points to the mirror pixel and transform it into matrix indices. the mirror pixel is two times the vector to the next nonzeropixel
    indNaN = ind;
    indNaN(isnan(indNaN)) = 1;  % little trick because next line does not allow NaN as index
    ind(pad_img(indNaN)==0) = NaN;
    ind(isnan(ind)) = find(isnan(ind));   % replace indices with NaN values with index to itsself. this short form only works because numel(ind) == numel(pad_img)
    pad_img = reshape(pad_img(ind),size(pad_img,1),size(pad_img,2));  % get the values of the image at the indices and reshape into image again
end

end
