# Supplementary material for: RoboEM: automated 3D flight tracing for synaptic-resolution connectomics
Source: Nat Methods. 2024 Mar 21;21(5):908–13. doi: 10.1038/s41592-024-02226-5 (PMC11093750; doi:10.1038/s41592-024-02226-5)
Supplement: Supplementary file 4 — Code for training and inference of RoboEM and for the analyses performed in this study. [file 41592_2024_2226_MOESM4_ESM.zip › roboem-code-rev2/auxiliaryMethods/+Util/nthOutput.m]

function varargout = nthOutput(n, func)
    % varargout = nthOutput(n, func)
    %   Returns output arguments n(1), ..., n(end) of func.
    %
    % Written by
    %   Alessandro Motta <alessandro.motta@brain.mpg.de>
    
    varargout = cell(1, max(n));
    [varargout{:}] = func();
    varargout = varargout(n);
end
