# Supplementary material for: RoboEM: automated 3D flight tracing for synaptic-resolution connectomics
Source: Nat Methods. 2024 Mar 21;21(5):908–13. doi: 10.1038/s41592-024-02226-5 (PMC11093750; doi:10.1038/s41592-024-02226-5)
Supplement: Supplementary file 4 — Code for training and inference of RoboEM and for the analyses performed in this study. [file 41592_2024_2226_MOESM4_ESM.zip › roboem-code-rev2/auxiliaryMethods/+Util/num2cellReduce.m]

function C = num2cellReduce(A, dim2pack, singletonDim1D)
% C = num2cellReduce(A, dim2pack)
% Similar to num2cell, HOWEVER: dim2pack are dimensions to reduce 
% instead of dimensions to keep (as for num2cell).
% Additionally, the dimensions are actually reduced, meaning the
% content of the cell will not contain the dimensions stated in 
% dim2pack.
%
% Input:
%   A: N-D array   | will be packaged into cell array
%   dim2pack:      | dimensions to package into cell
%   singletonDim1D | in case only a single dimension is left, the
%                    cell-packaged contents still need to be 2D arrays.
%                    singletonDim1D sets which dimension should then be the
%                    singleton dimension.
%                    Defaults to 1 => 1xN arrays in each cell.
% Output:
%   C: output cell array, where dim2pack are cell array dimensions
%      and each cell will not contain the singleton dimensions
%      one would get from num2cell.                  
%
% Written by
%   Martin Schmidt <martin.schmidt@brain.mpg.de>

if ~exist('singletonDim2D', 'var') || isempty(singletonDim1D)
   singletonDim1D = 1;
end

dim = setdiff(1:ndims(A), dim2pack);
C = num2cell(A, dim);
newShape = size(C{1});
newShape = newShape(dim);

% Matlab always requires at least 2D ...
if numel(newShape) == 1
    newShape = repelem(newShape, 2);
    newShape(singletonDim1D) = 1;
end

C = cellfun(@(x) reshape(x, newShape), C, 'uni', false);

end
