# Supplementary material for: RoboEM: automated 3D flight tracing for synaptic-resolution connectomics
Source: Nat Methods. 2024 Mar 21;21(5):908–13. doi: 10.1038/s41592-024-02226-5 (PMC11093750; doi:10.1038/s41592-024-02226-5)
Supplement: Supplementary file 4 — Code for training and inference of RoboEM and for the analyses performed in this study. [file 41592_2024_2226_MOESM4_ESM.zip › roboem-code-rev2/auxiliaryMethods/+Util/readTaskIDs.m]

function [nodes] = readTaskIDs(IDs_path)
seedfile = fullfile(IDs_path);
fileID = fopen(seedfile,'r');
% skip first line if it is there
if strcmp(char(fread(fileID,6)'),'taskId')
    fseek(fileID,25,'bof');
end
data = textscan(fileID, '%s %s (%f %f %f)','Delimiter',{','});

nodes = cat(2,num2cell(data{3}), num2cell(data{4}), num2cell(data{5}), data{1} );
end


 
