# Supplementary material for: RoboEM: automated 3D flight tracing for synaptic-resolution connectomics
Source: Nat Methods. 2024 Mar 21;21(5):908–13. doi: 10.1038/s41592-024-02226-5 (PMC11093750; doi:10.1038/s41592-024-02226-5)
Supplement: Supplementary file 4 — Code for training and inference of RoboEM and for the analyses performed in this study. [file 41592_2024_2226_MOESM4_ESM.zip › roboem-code-rev2/auxiliaryMethods/+Util/readTaskIDsAsTable.m]

function [idsTab] = readTaskIDsAsTable(IDs_path)
seedfile = fullfile(IDs_path);
fileID = fopen(seedfile,'r');
colNames = {'taskId', 'filename', 'position'};
% skip first line if it is there
if strcmp(char(fread(fileID,6)'),'taskId')
    fseek(fileID,25,'bof');
end
data = textscan(fileID, '%s %s (%f %f %f)','Delimiter',{','});
idsTab = table( ...
    data{1}, ...
    data{2}, ...
    horzcat(data{3:5}), ...
    'VariableNames', colNames);
end


 
