# Supplementary material for: RoboEM: automated 3D flight tracing for synaptic-resolution connectomics
Source: Nat Methods. 2024 Mar 21;21(5):908–13. doi: 10.1038/s41592-024-02226-5 (PMC11093750; doi:10.1038/s41592-024-02226-5)
Supplement: Supplementary file 4 — Code for training and inference of RoboEM and for the analyses performed in this study. [file 41592_2024_2226_MOESM4_ESM.zip › roboem-code-rev2/auxiliaryMethods/+Util/repelem.m]

function out = repelem(v, varargin)
    % out = repelem(v, varargin)
    %   This is a "safe" variant of MATLAB's `repelem` function that also
    %   works in case all inputs are empty.
    %
    % Written by
    %   Alessandro Motta <alessandro.motta@brain.mpg.de>
    
    if isempty(v)
        assert(all(cellfun(@isempty, varargin)));
        % HACKHACKHACK(amotta): MATLAB's `repelem` function is degenerate.
        % It throws an error if n is empty. That's why this workaround here
        % is required.
        out = zeros(size(v), 'like', v);
        return;
    end
    
    % Fallback to "regular" function
    out = repelem(v, varargin{:});
end
