# Supplementary material for: RoboEM: automated 3D flight tracing for synaptic-resolution connectomics
Source: Nat Methods. 2024 Mar 21;21(5):908–13. doi: 10.1038/s41592-024-02226-5 (PMC11093750; doi:10.1038/s41592-024-02226-5)
Supplement: Supplementary file 4 — Code for training and inference of RoboEM and for the analyses performed in this study. [file 41592_2024_2226_MOESM4_ESM.zip › roboem-code-rev2/auxiliaryMethods/+Util/saveOpenFigures.m]

function saveOpenFigures(dir, ext, varargin)
if ~exist('ext', 'Var') || isempty(ext)
    ext = 'fig';
end

figHandles = Util.getOpenFigures();
tic;
for k = 1:numel(figHandles)
    outFN = fullfile(dir, sprintf('fig_%02d.%s', k, ext));
    if strcmp(ext, 'fig')
        savefig(figHandles(k), outFN, varargin{:});
    else
        export_fig(figHandles(k), outFN, varargin{:});
    end
    Util.progressBar(k, numel(figHandles));
end

end
