# Supplementary material for: RoboEM: automated 3D flight tracing for synaptic-resolution connectomics
Source: Nat Methods. 2024 Mar 21;21(5):908–13. doi: 10.1038/s41592-024-02226-5 (PMC11093750; doi:10.1038/s41592-024-02226-5)
Supplement: Supplementary file 4 — Code for training and inference of RoboEM and for the analyses performed in this study. [file 41592_2024_2226_MOESM4_ESM.zip › roboem-code-rev2/auxiliaryMethods/+Util/sendEmail.m]

function [status, cmdout] = sendEmail(email,subjectText)
% Description:
%   This function allows you to send email via matlab
% Input:
%   email: string, with destination email id eg. 'sahil.loomba@brain.mpg.de'
%   subjectText: string, text for your email subject eg. 'hello world, I am a computer.'
% Output:
%   status: delivery status of the email
if ~exist('email','var') || isempty(email)
    email = extractUserEmail();
end
command = ['mail -s ', '"', subjectText, '"', ' ', email, ' ', '< /dev/null'];
[status,cmdout] = system(command);

end

function email = extractUserEmail()
    % only works for rzg users
    [~,out]= system('whoami');
    email = [out(1:end-1), '@rzg.mpg.de']; % ignore end character
end
