# Supplementary material for: RoboEM: automated 3D flight tracing for synaptic-resolution connectomics
Source: Nat Methods. 2024 Mar 21;21(5):908–13. doi: 10.1038/s41592-024-02226-5 (PMC11093750; doi:10.1038/s41592-024-02226-5)
Supplement: Supplementary file 4 — Code for training and inference of RoboEM and for the analyses performed in this study. [file 41592_2024_2226_MOESM4_ESM.zip › roboem-code-rev2/auxiliaryMethods/+Util/sortBy.m]

function [C, I] = sortBy(A, B, varargin)
    % [C, I] = sortBy(A, B, varargin)
    %   Takes two vectors, A and B, of the same size and sorts A by B.
    %
    % Written by
    %   Alessandro Motta <alessandro.motta@brain.mpg.de>
    
    % Sanity checks
    assert(isequal(size(A), size(B)));
    assert(isvector(A), 'Only vector arguments are supported');
    
    % Main logic
   [~, I] = sort(B, varargin{:});
    C = A(I);
end
