# Supplementary material for: RoboEM: automated 3D flight tracing for synaptic-resolution connectomics
Source: Nat Methods. 2024 Mar 21;21(5):908–13. doi: 10.1038/s41592-024-02226-5 (PMC11093750; doi:10.1038/s41592-024-02226-5)
Supplement: Supplementary file 4 — Code for training and inference of RoboEM and for the analyses performed in this study. [file 41592_2024_2226_MOESM4_ESM.zip › roboem-code-rev2/auxiliaryMethods/+WK/buildUrlToAgglomerates.m]

function url = buildUrlToAgglomerates(dataset, mapping, aggloIds, varargin)
    % See webKnossos sharing link format and URL fragment format:
    % https://docs.webknossos.org/webknossos/sharing.html#sharing-link-format
    %
    % Written by
    %   Alessandro Motta <alessandro.motta@brain.mpg.de>
    opts = struct;
    opts.root = 'https://webknossos.brain.mpg.de';
    opts.organization = 'Connectomics_Department';
    
    urlFragment = ['{', ...
        '"stateByLayer":{', ...
            '"segmentation":{', ...
                '"mappingInfo":{', ...
                    '"mappingType":"HDF5",', ...
                    '"mappingName":"%1$s",', ...
                    '"agglomerateIdsToImport":[%2$s]', ...
                '}', ...
            '}', ...
        '}', ...
    '}'];

    aggloIdsString = arrayfun(@num2str, aggloIds, 'UniformOutput', false);
    aggloIdsString = strjoin(aggloIdsString, ', ');
    
    urlFragment = sprintf(urlFragment, mapping, aggloIdsString);
    urlFragment = urlencode(urlFragment);

    url = { ...
        opts.root, 'datasets', ...
        opts.organization, dataset, ...
        'sandbox', 'skeleton'};
    url = strjoin(url, '/');
    
    url = strcat(url, '?#', urlFragment);
end
