# Supplementary material for: RoboEM: automated 3D flight tracing for synaptic-resolution connectomics
Source: Nat Methods. 2024 Mar 21;21(5):908–13. doi: 10.1038/s41592-024-02226-5 (PMC11093750; doi:10.1038/s41592-024-02226-5)
Supplement: Supplementary file 4 — Code for training and inference of RoboEM and for the analyses performed in this study. [file 41592_2024_2226_MOESM4_ESM.zip › roboem-code-rev2/auxiliaryMethods/+WK/downloadVolumeTracingScript.m]

function [ script ] = downloadVolumeTracingScript( bbox, downloadRaw )
%DOWNLOADVOLUMETRACINGSCRIPT Script to download a volume tracing/raw data
%in a specified bounding box.
% INPUT bbox: [3x2] int
%           The bounding box do download.
%       downloadRaw: (Optional) logical
%           Flag to download raw data instead of seg.
%           (Default: false)
% OUTPUT script: string
%           The script as a string.
% Author: Benedikt Staffler <benedikt.staffler@brain.mpg.de>

if ~exist('downloadRaw', 'var') || isempty(downloadRaw)
    downloadRaw = false;
end

if ~downloadRaw
    layerName = 'api.data.getVolumeTracingLayerName()';
else
    layerName = '"color"';
end

sBbox = WK.bbox2Str(bbox, true);
script = sprintf(['webknossos.apiReady(3).then(api => ' ...
    'api.data.downloadRawDataCuboid(%s, %s))'], layerName, sBbox);


end
