# Supplementary material for: RoboEM: automated 3D flight tracing for synaptic-resolution connectomics
Source: Nat Methods. 2024 Mar 21;21(5):908–13. doi: 10.1038/s41592-024-02226-5 (PMC11093750; doi:10.1038/s41592-024-02226-5)
Supplement: Supplementary file 4 — Code for training and inference of RoboEM and for the analyses performed in this study. [file 41592_2024_2226_MOESM4_ESM.zip › roboem-code-rev2/auxiliaryMethods/+WK/makeWKAggloFileMappingFromSAgglos.m]

function makeWKAggloFileMappingFromSAgglos(sagglos, name, folder, outType, gitInfo, varargin)
% makeWKAggloFileMapping(agglos, maxSegId, name, folder)
%
% Create an agglo file for a webknossos mapping of segments.
% (cf.
% https://discuss.webknossos.org/t/mapped-segmentation-using-on-disk-lookup-table/1565/18)
%
% INPUT sagglo: struct/char/string (super agglomerates)
%           Either filepath or struct with fields axons and indBigAxons
%       name: String specifying the mapping name (without .hdf5 extension).
%       folder: string
%           The folder where the output file is saved.
%       outType: string/char (optional). Default: uint64
%       gitInfo: struct (Output of Util.runInfo, optional). If not
%          provided, Util.runInfo(false) will be called in the context of
%          the caller.
%

opts = struct();
opts.param = [];
opts.segIdsOnly = true;
opts.field2load = 'axons';
opts.maskFieldName = 'indBigAxons';
opts = Util.modifyStruct(opts, varargin{:});

if ~exist('outType', 'var') || isempty(outType)
    outType = 'uint64';
end

if ~exist('gitInfo', 'var') || isempty(gitInfo)
    gitInfo = evalin('caller', 'Util.runInfo(false)');
end

if ischar(sagglos) || isstring(sagglos)
    assert(strcmp(sagglos(end-3:end), '.mat'));
    sagglos = load(sagglos);
    assert(isfield(sagglos, opts.field2load));
end

% Get maxSegId
if isempty(opts.param)
    allSegIds = Util.cellVertCat(arrayfun( ...
        @(x) x.nodes(:, 4), ...
        sagglos.(opts.field2load), ...
        'uni', false));
    allSegIds = allSegIds(~isnan(allSegIds));
        maxSegId = max(allSegIds);
else
    maxSegId = Seg.Global.getMaxSegId(param);
end

% Apply indBigAxons mask if present
saggloMask = ones(size(sagglos.(opts.field2load)), 'logical');
if ~isempty(opts.maskFieldName) && isfield(sagglos, opts.maskFieldName)
    saggloMask = sagglos.(opts.maskFieldName);
end
sagglos = sagglos.(opts.field2load)(saggloMask);

% Pull out segIds and create mapping file
if opts.segIdsOnly
    agglos = Agglo.fromSuperAgglo(sagglos);
    WK.makeWKAggloFileMappingFromAgglos( ...
        agglos, ...
        maxSegId, ...
        name, folder, ...
        outType, ...
        gitInfo);
else
    % Assemble segIds in separate field and remove from nodes field
    [sagglos(:).segIds] = Util.deal2varargout(arrayfun(@(x) x.nodes(:, 4), sagglos, 'uni', false));
    [sagglos(:).nodes] = Util.deal2varargout(arrayfun(@(x) x.nodes(:, 1:3), sagglos, 'uni', false));
    
    aggloFileOut = fullfile(folder, name);
    aggloFileOut = [aggloFileOut '.hdf5'];

    AggloFile.writeSkeletons(aggloFileOut, maxSegId, sagglos);
        
    Util.log('Writing info');
    infoToHdf5(aggloFileOut, gitInfo);
    
    Util.protect(aggloFileOut);
end
end
