# Supplementary material for: RoboEM: automated 3D flight tracing for synaptic-resolution connectomics
Source: Nat Methods. 2024 Mar 21;21(5):908–13. doi: 10.1038/s41592-024-02226-5 (PMC11093750; doi:10.1038/s41592-024-02226-5)
Supplement: Supplementary file 4 — Code for training and inference of RoboEM and for the analyses performed in this study. [file 41592_2024_2226_MOESM4_ESM.zip › roboem-code-rev2/auxiliaryMethods/+WK/writeCurrentGT.m]

function writeCurrentGT( ground_truth, folder)
components = arrayfun(@(x)double(cell2mat(ground_truth.segIds(ground_truth.eqClass == x)')), ...
    1:max(ground_truth.eqClass), 'uni', 0);
% all other IDs to zero
components = [components, ...
    setdiff(0 : 14E6, cell2mat(ground_truth.segIds'))];

WK.makeWKMapping(components, ['GT_' datestr(clock, 30)], folder);
end
