# Supplementary material for: RoboEM: automated 3D flight tracing for synaptic-resolution connectomics
Source: Nat Methods. 2024 Mar 21;21(5):908–13. doi: 10.1038/s41592-024-02226-5 (PMC11093750; doi:10.1038/s41592-024-02226-5)
Supplement: Supplementary file 4 — Code for training and inference of RoboEM and for the analyses performed in this study. [file 41592_2024_2226_MOESM4_ESM.zip › roboem-code-rev2/auxiliaryMethods/@AggloFile/agglomerateCount.m]

function count = agglomerateCount(self)
    % Returns the number of agglomerates,
    % excluding agglomerate zero.
    % 
    % Written by
    %   Alessandro Motta <alessandro.motta@brain.mpg.de>
    count = self.dsetInfos.agglomerate_to_segments_offsets.size - 2;
    assert(not(count < 0));
end
