# Supplementary material for: RoboEM: automated 3D flight tracing for synaptic-resolution connectomics
Source: Nat Methods. 2024 Mar 21;21(5):908–13. doi: 10.1038/s41592-024-02226-5 (PMC11093750; doi:10.1038/s41592-024-02226-5)
Supplement: Supplementary file 4 — Code for training and inference of RoboEM and for the analyses performed in this study. [file 41592_2024_2226_MOESM4_ESM.zip › roboem-code-rev2/auxiliaryMethods/@AggloFile/segmentToAgglomerateIds.m]

function aggloIds = segmentToAgglomerateIds(self, varargin)
    % Written by
    %   Alessandro Motta <alessandro.motta@brain.mpg.de>
    dset = '/segment_to_agglomerate';
    aggloIds = self.readDataset(dset, varargin{:});
    
    % NOTE(amotta): If the caller provided an array of segment IDs, then
    % ensure that we return the agglomerate IDs in identical shape.
    segIdsGiven = not(isempty(varargin)) && not(isequal(varargin{1}, -1));
    if segIdsGiven; aggloIds = reshape(aggloIds, size(varargin{1})); end
end
