# Supplementary material for: RoboEM: automated 3D flight tracing for synaptic-resolution connectomics
Source: Nat Methods. 2024 Mar 21;21(5):908–13. doi: 10.1038/s41592-024-02226-5 (PMC11093750; doi:10.1038/s41592-024-02226-5)
Supplement: Supplementary file 4 — Code for training and inference of RoboEM and for the analyses performed in this study. [file 41592_2024_2226_MOESM4_ESM.zip › roboem-code-rev2/auxiliaryMethods/@AggloFile/skeletonNodeCounts.m]

function nodeCounts = skeletonNodeCounts(self, aggloIds)
    % Written by
    %   Alessandro Motta <alessandro.motta@brain.mpg.de>
    dset = '/agglomerate_to_segments_offsets';
    
    if not(exist('aggloIds', 'var')) || isequal(aggloIds, -1)
        % NOTE(amotta): Skip agglomerate zero
        nodeCounts = self.read(dset, 2, inf);
        nodeCounts = diff(nodeCounts(:));
    else
        nodeCounts = ...
            reshape(aggloIds, 1, []) ...
          + cast([1; 2], 'like', aggloIds);
      
        nodeCounts = self.read(dset, nodeCounts);
        nodeCounts = diff(reshape(nodeCounts, 2, []), 1, 1);
        nodeCounts = reshape(nodeCounts, size(aggloIds));
    end
end
