# Supplementary material for: RoboEM: automated 3D flight tracing for synaptic-resolution connectomics
Source: Nat Methods. 2024 Mar 21;21(5):908–13. doi: 10.1038/s41592-024-02226-5 (PMC11093750; doi:10.1038/s41592-024-02226-5)
Supplement: Supplementary file 4 — Code for training and inference of RoboEM and for the analyses performed in this study. [file 41592_2024_2226_MOESM4_ESM.zip › roboem-code-rev2/auxiliaryMethods/@skeleton/addTreesToGroup.m]

function obj = addTreesToGroup(obj, treeIdx, group)
%ADDTREETOGROUP Add a list of trees to a group.
% INPUT treeIdx: [Nx1] int or logical
%           Linear or logical indices of the trees.
%       groups: string or int
%           Name or id of the group.
% Author: Benedikt Staffler <benedikt.staffler@brain.mpg.de>

if ischar(group)
    id = obj.groups.id(strcmp(obj.groups.name, group));
    assert(~isempty(id), 'Group not found.');
else
    id = group;
end

obj.groupId(treeIdx) = id;


end
