# Supplementary material for: RoboEM: automated 3D flight tracing for synaptic-resolution connectomics
Source: Nat Methods. 2024 Mar 21;21(5):908–13. doi: 10.1038/s41592-024-02226-5 (PMC11093750; doi:10.1038/s41592-024-02226-5)
Supplement: Supplementary file 4 — Code for training and inference of RoboEM and for the analyses performed in this study. [file 41592_2024_2226_MOESM4_ESM.zip › roboem-code-rev2/auxiliaryMethods/@skeleton/calculateNodeDegree.m]

function nodeDegree = calculateNodeDegree(obj, tree_indices)
%Calculate the node degree of each node the specified trees.
% INPUT tree_indices: (Optional) Array of integer specifying
%           the trees for which to calculate the node degrees.
%           (Default: all trees).
% OUTPUT nodeDegree: Cell array of length(tree_indices)
%           containing the node degree for each node in the
%           corresponding tree.
% Author: Benedikt Staffler <benedikt.staffler@brain.mpg.de>

if ~exist('tree_indices','var') || isempty(tree_indices)
    tree_indices = 1:length(obj.nodes);
elseif ~isrow(tree_indices)
    tree_indices = tree_indices';
end

%node degree via number of occurrences in edge list
nodeDegree = cellfun(@(x)accumarray(x(:),1), ...
    obj.edges(tree_indices),'UniformOutput',false);
end
