# Supplementary material for: RoboEM: automated 3D flight tracing for synaptic-resolution connectomics
Source: Nat Methods. 2024 Mar 21;21(5):908–13. doi: 10.1038/s41592-024-02226-5 (PMC11093750; doi:10.1038/s41592-024-02226-5)
Supplement: Supplementary file 4 — Code for training and inference of RoboEM and for the analyses performed in this study. [file 41592_2024_2226_MOESM4_ESM.zip › roboem-code-rev2/auxiliaryMethods/@skeleton/clearComments.m]

function skel = clearComments(skel, treeIndices)
%Delete all comments for the specified trees.
% INPUT treeIndices: (Optional) Linear indices of the trees in
%             skel to add to obj.
%             (Default: all trees in skel).
% Author: Benedikt Staffler <benedikt.staffler@brain.mpg.de>

if ~exist('treeIndices','var') || isempty(treeIndices)
    treeIndices = 1:skel.numTrees();
elseif ~isrow(treeIndices)
    treeIndices = treeIndices';
end

for tr = treeIndices
    tmp = repmat({''},size(skel.nodes{tr},1),1);
    [skel.nodesAsStruct{tr}.comment] = tmp{:};
end
end
