# Supplementary material for: RoboEM: automated 3D flight tracing for synaptic-resolution connectomics
Source: Nat Methods. 2024 Mar 21;21(5):908–13. doi: 10.1038/s41592-024-02226-5 (PMC11093750; doi:10.1038/s41592-024-02226-5)
Supplement: Supplementary file 4 — Code for training and inference of RoboEM and for the analyses performed in this study. [file 41592_2024_2226_MOESM4_ESM.zip › roboem-code-rev2/auxiliaryMethods/@skeleton/convert2tree.m]

function tree = convert2tree(skel,tree_index)
% transforms one or more skeletons into TREES toolbox trees
% author: Marcel Beining (marcel.beining@gmail.com)
if nargin < 2 || isempty(tree_index)
    tree_index = 1:numel(skel.nodesAsStruct);
end
tree = cell(numel(tree_index),1);
for t = 1:numel(tree_index)
    skel.edges{tree_index(t)} = sortrows(skel.edges{tree_index(t)});
    ind = skel.getNodesWithComment('^[Ss]oma$|^[Ss]oma (?!syn)',tree_index(t),'regexp',0); % check if one node has a "soma" comment
    if isempty(ind) || numel(ind) ~= 1
        warning('No soma comment found, trying to determine root by finding node with high branching')
        [mx,ind] = max(cellfun(@numel,skel.getNeighborList(tree_index(t)))); % search for a good root for directed tree, first check if there is a node which has many neighbor nodes (soma with dendrites/axons)
        if mx <= 2 || numel(ind) ~= 1  % if not found, just use first node index
            warning('Still no root determined, trying to find a node with a very huge radius')
            [~,ind] = max(skel.nodes{tree_index(t)}(:,4));  % check if there is a node that has very huge radius (soma)
            if numel(ind) ~= 1
                warning('Still no root determined, simply taking the first node')
                ind = skel.edges{tree_index(t)}(1,1); % simply take first node
            end
            % if skeleton has no branchpoints, make the first end the root
            if isempty(skel.getBranchpoints(t))
                ind = skel.getEndpoints(t);
                ind = ind(1);
            end
        end
    end
    
    skel = skel.sortNodes(tree_index(t),cat(2,ind,1:ind-1,ind+1:size(skel.nodes{tree_index(t)},1)));
    ind = 1;  % now root is at one
    dAprev = (skel.createAdjacencyMatrix(tree_index(t))); % get symmetric adjacency matrix
    [~, ~, pred] = graphshortestpath(dAprev, ind);  % get predecessor nodes toward chosen root for each node
    if any(isnan(pred))
        error('Skeleton %s has split(s) and can thus not be transformed into a tree',skel.names{tree_index(t)})
    end
    pred(ind) = [];  % delete root information
    tree{t}.dA = sparse(setdiff(1:length(dAprev),ind),pred,true(1,length(dAprev)-1),length(dAprev),length(dAprev));  % make directed adjacency matrix
    tree{t}.X = cellfun(@(x) str2double(x),{skel.nodesAsStruct{tree_index(t)}.x})' * skel.scale(1);
    tree{t}.Y = cellfun(@(x) str2double(x),{skel.nodesAsStruct{tree_index(t)}.y})' * skel.scale(2);
    tree{t}.Z = cellfun(@(x) str2double(x),{skel.nodesAsStruct{tree_index(t)}.z})' * skel.scale(3);
    tree{t}.D = cellfun(@(x) str2double(x),{skel.nodesAsStruct{tree_index(t)}.radius})' * mean(skel.scale);  % not completely sure, have to check..also radius is of course probably not completely correct as voxel size is not isometric
    tree{t}.R = ones(numel(tree{t}.X),1);
    tree{t}.comment = {skel.nodesAsStruct{tree_index(t)}.comment}';  % not used in Trees Toolbox but field might be important to import too
    somaNode = find(cellfun(@(x) strcmpi(x,'soma'),tree{t}.comment));
    if ~isempty(somaNode) && somaNode~=1
        tree{t} = redirect_tree(tree{t},somaNode);  % eliminate trifurcations etc
    end
    tree{t} = repair_tree(tree{t});  % eliminate trifurcations etc
end
if numel(tree_index) == 1
    tree = tree{1};
end
end
