# Supplementary material for: RoboEM: automated 3D flight tracing for synaptic-resolution connectomics
Source: Nat Methods. 2024 Mar 21;21(5):908–13. doi: 10.1038/s41592-024-02226-5 (PMC11093750; doi:10.1038/s41592-024-02226-5)
Supplement: Supplementary file 4 — Code for training and inference of RoboEM and for the analyses performed in this study. [file 41592_2024_2226_MOESM4_ESM.zip › roboem-code-rev2/auxiliaryMethods/@skeleton/createWeightedAdjacencyMatrix.m]

function am=createWeightedAdjacencyMatrix(obj,tree_index)
am=createAdjacencyMatrix(obj,tree_index);
dist=zeros([size(am) 3]);
for dim=1:3 %get distance between all point pairs
    dist(:,:,dim)=feval(@(y)y.^2,...
        feval(@(x)repmat(x,1,numel(x))-repmat(x',numel(x),1),...
        obj.scale(dim)*obj.nodes{tree_index}(:,dim)));
end
am=sparse(sqrt(sum(dist,3)).*am);

end
