# Supplementary material for: RoboEM: automated 3D flight tracing for synaptic-resolution connectomics
Source: Nat Methods. 2024 Mar 21;21(5):908–13. doi: 10.1038/s41592-024-02226-5 (PMC11093750; doi:10.1038/s41592-024-02226-5)
Supplement: Supplementary file 4 — Code for training and inference of RoboEM and for the analyses performed in this study. [file 41592_2024_2226_MOESM4_ESM.zip › roboem-code-rev2/auxiliaryMethods/@skeleton/deleteEmptyTrees.m]

function skel = deleteEmptyTrees( skel )
%DELETEEMPTYTREES Delete all empty trees of a skeleton object.
% Trees are considered empty if skel.nodes is empty for the corresponding
% tree.
% Author: Benedikt Staffler <benedikt.staffler@brain.mpg.de>
% Modified: Alessandro Motta <alessandro.motta@brain.mpg.de>

toDel = find(cellfun(@isempty, skel.nodes));
skel = skel.deleteTrees(toDel); %#ok
end
