# Supplementary material for: RoboEM: automated 3D flight tracing for synaptic-resolution connectomics
Source: Nat Methods. 2024 Mar 21;21(5):908–13. doi: 10.1038/s41592-024-02226-5 (PMC11093750; doi:10.1038/s41592-024-02226-5)
Supplement: Supplementary file 4 — Code for training and inference of RoboEM and for the analyses performed in this study. [file 41592_2024_2226_MOESM4_ESM.zip › roboem-code-rev2/auxiliaryMethods/@skeleton/deleteNodeWithID.m]

function skel = deleteNodeWithID(skel, id, closeGap)
%Delete the node with the specified id.
% INPUT id: Integer specifying a node id.
%       closeGap: (Optional) Logical specifying whether the
%       neighbors of the deleted node should be connected to
%       close a potential gap.
%       (Default: false)
%
% see also deleteNode
% Author: Benedikt Staffler <benedikt.staffler@brain.mpg.de>

if ~exist('closeGap','var') || isempty(closeGap)
    closeGap = false;
end

[treeIdx, nodeIdx] = skel.getNodesWithIDs(id);
skel = skel.deleteNode(treeIdx,nodeIdx,closeGap);

end
