# Supplementary material for: RoboEM: automated 3D flight tracing for synaptic-resolution connectomics
Source: Nat Methods. 2024 Mar 21;21(5):908–13. doi: 10.1038/s41592-024-02226-5 (PMC11093750; doi:10.1038/s41592-024-02226-5)
Supplement: Supplementary file 5 — An .xlsx file for split and/or merge error resolution (Fig. 1g) and compute costs (Fig. 1i). [file 41592_2024_2226_MOESM5_ESM.xlsx]

## Sheet: Fig 1g split resolution
fraction of ending queries	Human	RoboEM
solved	0.735067	0.756485
merged	0.0422811	0.03934
unsolved	0.222651	0.204175

## Sheet: Fig 1g merger resolution
fraction of chiasma queries	Human	RoboEM
solved	0.939326	0.776726
merged	0.00798548	0.0112922
unsolved	0.0526881	0.211982

## Sheet: Fig 1i
Method	Year of Publication	Compute Cost [Eur/m]
FFN	2018	3903.57
Motta et al 2019	2019	1199.43
LSD	2022	265.815
RoboEM correction	2023	49.363
