# Supplementary material for: RoboEM: automated 3D flight tracing for synaptic-resolution connectomics
Source: Nat Methods. 2024 Mar 21;21(5):908–13. doi: 10.1038/s41592-024-02226-5 (PMC11093750; doi:10.1038/s41592-024-02226-5)
Supplement: Supplementary file 6 — An .xlsx file for split and/or merge error rates (Fig. 2b). [file 41592_2024_2226_MOESM6_ESM.xlsx]

## Sheet: Fig 2b, mSEM Human cortex
Reconstruction Method	Splits along axons [1/mm]	Mergers along axons [1/mm]
FFN c3	70.3922	1.04543
FFN c2	64.8166	1.74238
FFN c3 + RoboEM mapping 40	50.8775	1.74238
FFN c2 + RoboEM mapping 100	27.8781	3.13629

## Sheet: Fig 2b, mSEM Mouse cortex
Reconstruction Method	Splits along axons [1/mm]	Mergers along axons [1/mm]
autoAggl. mapping 85	42.7257	3.30974
autoAggl. mapping 90	31.8939	3.9115
autoAggl. mapping 95	16.2478	7.52215
autoAggl. mapping 85 + RoboEM mapping 80	9.02657	3.91151
autoAggl. mapping 85 + RoboEM mapping 100	6.01771	4.51328

## Sheet: Fig 2b, SBEM Mouse cortex
Reconstruction Method	Splits along axons [1/mm]	Mergers along axons [1/mm]
autoAggl.	31.9046	6.961
autoAggl. + Human	5.2207	6.09085
autoAggl. + RoboEM	12.1817	7.8311
