# Supplementary material for: RoboEM: automated 3D flight tracing for synaptic-resolution connectomics
Source: Nat Methods. 2024 Mar 21;21(5):908–13. doi: 10.1038/s41592-024-02226-5 (PMC11093750; doi:10.1038/s41592-024-02226-5)
Supplement: Supplementary file 7 — An .xlsx file for reset-based error rates on the validation set over training iterations (Extended Data Fig. 1b) and for reset-based error rates on the mouse cortex SBEM axon test set for Euler versus Parabola integration and different step size factors (Extended Data Fig. 1c). [file 41592_2024_2226_MOESM7_ESM.xlsx]

## Sheet: ExDFig 1b, EM, ReLU
training step	Reset-based error rate [1/mm], normal inference	Reset-based error rate [1/mm], random rotation inference
50001	198.277	95.0762
100001	73.6947	46.8966
150001	52.7409	35.0656
200001	43.3331	29.5064
260002	44.7585	29.2213
300002	31.502	24.6599
350002	32.9274	24.0898
400002	32.2147	22.0942
450002	60.4382	34.2103
500003	39.7695	20.3836
550003	37.4888	18.8157
600003	42.4778	25.6577
650003	38.2015	20.9538
700003	39.0568	29.0788

## Sheet: ExDFig 1b, EM, ELU
training step	Reset-based error rate [1/mm], normal inference	Reset-based error rate [1/mm], random rotation inference
50001	255.865	156.655
100001	79.6815	57.8725
150002	62.4338	43.6182
200002	49.0348	29.2213
250002	37.7739	29.5064
300002	31.502	26.9406
350002	37.2037	28.7937
400002	32.7849	22.5218
450002	28.2235	18.5306
500002	27.5108	18.388
550002	34.923	22.3793
600002	32.2147	20.2411
650002	31.6445	17.5328
700002	24.5174	16.9626

## Sheet: ExDFig 1b, EM+mem. prob.,ReLU
training step	Reset-based error rate [1/mm], normal inference	Reset-based error rate [1/mm], random rotation inference
50001	69.9886	53.026
100001	55.7343	29.934
150001	31.6445	21.8091
200001	28.5086	20.8113
250002	33.9252	19.6709
300002	38.059	24.6599
350003	27.0832	17.6753
400003	24.5174	19.2433
450003	27.2257	18.2455
500003	28.9362	19.956
550003	76.9732	40.9098
600003	39.7695	23.6621
650003	27.7959	23.6621
700003	26.513	19.2433

## Sheet: ExDFig 1b, EM+mem. prob.,ELU
training step	Reset-based error rate [1/mm], normal inference	Reset-based error rate [1/mm], random rotation inference
50001	83.5302	55.1641
100001	45.8988	29.5064
150001	39.912	30.7893
200001	34.3529	25.3727
250001	28.6511	24.3749
300001	34.0678	25.3727
350001	38.059	19.8135
400001	31.502	22.0942
450001	30.5042	22.5218
500001	31.502	22.3793
550001	28.9362	25.5152
600001	54.4514	33.6401
650001	33.4976	24.0898
700001	47.8944	23.6621

## Sheet: ExDFig 1c, Parabola integration
Inference step size factor f	Reset-based error rate [1/mm]
0.5	57.5302
1	58.1423
1.5	55.0821
2	59.9783
3	58.1423
4	59.3663
5	57.5302
6	60.5904
7	59.3663
8	66.0986
9	64.2625
10	67.9346
12	70.9948
14	74.0549
16	77.115
18	73.4429
20	81.3992
32	97.3118
