# Supplementary material for: RoboEM: automated 3D flight tracing for synaptic-resolution connectomics
Source: Nat Methods. 2024 Mar 21;21(5):908–13. doi: 10.1038/s41592-024-02226-5 (PMC11093750; doi:10.1038/s41592-024-02226-5)
Supplement: Supplementary file 8 — An .xlsx file for split and merge error rates of FFNs on soma-seeded and random (dense) axons in the human cortex multiSEM dataset. [file 41592_2024_2226_MOESM8_ESM.xlsx]

## Sheet: ExDFig 3, mSEM Human cortex
Agglomeration, axon test set	Splits along axons [1/mm]	Mergers along axons [1/mm]
FFN c3, soma-seeded axons	21.5	0.075
FFN c2, soma-seeded axons	15.2	0.54
FFN c3, random axons (dense)	70.3922	1.04543
FFN c2, random axons (dense)	64.8166	1.74238
